# Supplementary material for: Accessible hotspots for single-protein SERS in DNA-origami assembled gold nanorod dimers with tip-to-tip alignment
Source: Nat Commun. 2023 Nov 8;14:7192. doi: 10.1038/s41467-023-42943-7 (PMC10632510; doi:10.1038/s41467-023-42943-7)
Supplement: Supplementary file 3 — Source Data [file 41467_2023_42943_MOESM3_ESM.xlsx]

## Sheet: Figure 2c, d, e
Main Text
Figure 2
c				d																																											e	From Top to bottom
Antenna	PreSERS (Black)	PostSERS (Red)		Cy3.5	Time (s)																																										Cy3.5	47.0s	43.5s
Wavelength (nm)	Norm. intensity	Norm. intensity			Intensity (counts)	30.25	30.75	31.25	31.75	32.25	32.75	33.25	33.75	34.25	34.75	35.25	35.75	36.25	36.75	37.25	37.75	38.25	38.75	39.25	39.75	40.25	40.75	41.25	41.75	42.25	42.75	43.25	43.75	44.25	44.75	45.25	45.75	46.25	46.75	47.25	47.75	48.25	48.75	49.25	49.75		Raman shift (1/cm)	Intensity (Counts)	Intensity (Counts)
499.919	0.0475923	0.0211633		Raman shift (1/cm)	1099.82	871	901	918	908	901	897	898	908	994	945	943	944	965	991	1112	1464	1250	1115	1122	1209	1241	1203	1086	1005	1068	1026	1003	974	939	1096	1034	1155	1457	1052	1260	1039	1095	1046	1041	959		1099.82	41.7871	-15.9963
500.181	0.00236598	0.011342			1102.28	890	885	913	901	913	891	896	936	987	968	962	964	969	984	1103	1475	1218	1104	1171	1215	1250	1234	1103	1021	1034	1045	1005	1005	953	1091	1046	1150	1424	1020	1265	1050	1100	1031	1061	996		1102.28	42.5749	13.4013
500.443	0.0407016	0.000357117			1104.74	896	891	934	883	907	919	907	935	996	952	926	936	986	1019	1134	1491	1261	1094	1146	1207	1237	1217	1100	1020	1057	1042	1022	989	945	1118	1042	1183	1486	1045	1244	1012	1126	1043	1090	965		1104.74	17.3695	-4.20536
500.706	0.0385169	0.0146653			1107.2	898	885	919	919	912	914	916	908	982	931	931	954	965	980	1124	1483	1242	1097	1196	1227	1244	1245	1101	1027	1085	1031	1041	1008	960	1107	1053	1166	1473	1039	1232	983	1077	1027	1076	962		1107.2	1.1503	13.1836
500.968	0.0505868	0.00960925			1109.65	893	892	931	903	904	915	918	920	971	966	936	966	1007	997	1143	1500	1289	1132	1188	1246	1225	1284	1086	1009	1077	1044	1033	1037	953	1113	1081	1216	1475	1029	1233	1004	1123	1047	1097	998		1109.65	-2.10487	40.5685
501.231	0.0780702	0.00491498			1112.11	895	906	922	891	930	912	919	921	1016	969	947	963	972	1001	1138	1515	1299	1147	1178	1269	1257	1232	1103	1026	1037	1068	1038	1050	966	1111	1063	1231	1433	1055	1204	1047	1126	1045	1040	979		1112.11	-35.4184	51.9482
501.493	0.00964065	0.0265628			1114.56	893	900	931	888	910	925	906	908	996	935	928	934	972	992	1155	1498	1338	1131	1194	1342	1253	1290	1059	1044	1066	1062	1027	1036	942	1113	1066	1250	1464	1044	1235	1034	1128	1026	1086	1007		1114.56	-8.81243	36.3216
501.755	0.0192361	0.0289896			1117.01	881	894	922	912	896	921	910	906	996	944	930	934	958	992	1140	1532	1332	1144	1199	1310	1265	1285	1062	1016	1093	1083	1047	1036	941	1105	1097	1328	1491	1046	1219	1015	1137	1048	1101	1005		1117.01	-29.3056	34.6875
502.018	0.0133437	0.0218654			1119.47	903	903	925	902	901	921	918	925	1002	950	932	950	987	1023	1165	1533	1324	1164	1205	1298	1273	1306	1086	1039	1072	1057	1041	998	972	1116	1074	1307	1562	1025	1208	1005	1103	1087	1104	962		1119.47	-44.9156	-4.95523
502.28	0.0100448	0.0127452			1121.92	885	891	921	913	897	895	909	914	993	926	948	959	981	988	1132	1585	1347	1150	1200	1341	1299	1365	1116	1050	1084	1080	1070	1040	967	1152	1070	1376	1557	1067	1218	1037	1155	1055	1062	1002		1121.92	-39.6572	35.3922
502.543	0.0308485	0.0172002			1124.37	881	886	928	889	907	917	924	931	993	939	938	965	961	996	1115	1527	1336	1112	1212	1300	1323	1324	1096	1028	1101	1082	1049	1034	963	1135	1105	1409	1598	1062	1240	1021	1159	1094	1112	970		1124.37	-22.5408	27.729
502.805	0.0467116	0.011276			1126.82	889	887	923	896	910	905	908	916	1009	930	956	962	989	1000	1154	1571	1328	1132	1232	1325	1314	1357	1123	1059	1110	1110	1037	1046	962	1189	1082	1450	1604	1074	1257	1060	1177	1106	1133	980		1126.82	-10.5727	38.0543
503.067	0.0146433	0.0198343			1129.27	876	897	913	900	919	901	918	925	979	940	951	944	975	1017	1199	1591	1381	1144	1223	1335	1368	1436	1090	1028	1105	1109	1096	1032	964	1190	1083	1461	1631	1035	1232	1079	1187	1107	1124	991		1129.27	-40.757	22.3675
503.33	0.0286146	0.0158004			1131.72	908	887	927	888	914	934	903	913	1009	948	940	946	989	998	1179	1595	1365	1169	1199	1375	1374	1459	1152	1061	1092	1097	1083	997	972	1188	1084	1472	1606	1073	1237	1076	1223	1089	1128	982		1131.72	-41.0967	-14.3323
503.592	0.0360118	0.0264161			1134.16	879	894	912	892	895	918	900	915	1021	947	957	949	952	1046	1224	1610	1392	1137	1249	1331	1378	1441	1147	1053	1111	1129	1068	1022	959	1184	1078	1499	1694	1054	1237	1132	1250	1131	1089	993		1134.16	-46.5909	8.95398
503.854	0.049474	0			1136.61	884	920	938	900	908	905	908	912	1009	954	927	937	994	1015	1213	1627	1362	1159	1215	1394	1383	1489	1161	1073	1094	1128	1093	1037	967	1191	1058	1509	1707	1063	1264	1124	1268	1141	1080	956		1136.61	-25.2344	22.2269
504.117	0.0272844	0.0260055			1139.05	902	893	927	912	916	902	903	913	994	954	954	949	977	999	1144	1656	1383	1172	1237	1316	1425	1524	1156	1055	1150	1144	1088	1022	981	1230	1071	1509	1768	1077	1243	1136	1324	1152	1096	990		1139.05	-52.0174	5.48619
504.379	0.0503975	0.0282548			1141.5	861	877	928	911	884	916	903	931	982	945	941	945	963	1032	1195	1666	1342	1154	1260	1375	1472	1538	1174	1109	1122	1142	1125	1040	962	1234	1097	1473	1724	1100	1319	1141	1346	1154	1112	987		1141.5	18.0723	21.7314
504.642	0.0173504	0.0250025			1143.94	882	905	938	922	907	921	907	925	985	953	939	930	980	983	1185	1668	1396	1172	1269	1353	1447	1617	1224	1073	1139	1174	1099	1006	970	1231	1072	1468	1679	1091	1323	1154	1303	1156	1133	1012		1143.94	16.0524	-14.0382
504.904	0.0612206	-0.00317906			1146.38	899	876	898	901	917	925	906	935	986	965	955	929	973	1050	1174	1669	1356	1191	1311	1389	1418	1575	1207	1095	1185	1170	1062	1019	963	1268	1065	1446	1756	1092	1340	1166	1327	1147	1114	1008		1146.38	26.9385	-2.82371
505.166	0.0841008	0.0172466			1148.82	894	899	930	900	922	914	909	947	1023	959	950	953	998	1019	1202	1731	1360	1214	1293	1392	1464	1581	1203	1108	1193	1146	1068	1049	974	1284	1064	1404	1719	1063	1349	1127	1307	1160	1137	1005		1148.82	29.7447	25.3754
505.429	0.0436686	0.024902			1151.27	884	914	964	893	919	907	895	902	1013	959	939	927	987	1030	1250	1747	1410	1189	1352	1404	1437	1556	1217	1120	1169	1226	1075	1013	979	1246	1096	1413	1660	1096	1353	1132	1273	1150	1093	1016		1151.27	27.4824	-12.44
505.691	0.00423778	0.0278357			1153.7	881	895	927	882	911	919	935	901	991	945	962	949	990	1030	1202	1716	1377	1166	1308	1364	1427	1570	1136	1132	1223	1193	1080	1046	1031	1283	1084	1347	1580	1105	1374	1138	1327	1139	1117	1042		1153.7	42.1599	18.7307
505.953	0.0192153	0.0187872			1156.14	880	898	948	901	896	932	906	908	1007	965	934	940	983	1016	1199	1758	1376	1229	1416	1342	1528	1656	1188	1124	1188	1176	1070	1043	996	1324	1073	1370	1490	1070	1335	1116	1289	1125	1158	1037		1156.14	-3.21684	13.8894
506.216	0.0140455	0.0189074			1158.58	889	896	928	892	900	912	902	913	989	939	945	935	998	1020	1212	1759	1396	1225	1406	1357	1542	1603	1171	1150	1192	1173	1119	1053	999	1331	1102	1367	1421	1075	1309	1164	1293	1170	1126	1037		1158.58	-35.6465	22.0364
506.478	0.0422439	0.0181011			1161.02	897	898	934	927	911	921	906	916	1026	975	943	956	985	1068	1157	1771	1379	1252	1430	1399	1555	1667	1169	1134	1212	1203	1114	1067	999	1385	1094	1302	1402	1115	1362	1153	1240	1154	1132	1019		1161.02	10.8726	34.1703
506.74	0.0222544	0.0225067			1163.46	894	899	929	903	908	913	919	924	996	953	957	977	1002	1035	1253	1833	1446	1205	1486	1426	1611	1643	1201	1143	1207	1228	1124	1083	996	1341	1108	1331	1365	1101	1306	1142	1277	1175	1192	1029		1163.46	-51.6539	48.2898
507.003	0.0301143	0.0221906			1165.89	887	904	937	899	929	940	918	917	993	949	949	954	988	1044	1232	1811	1376	1239	1432	1416	1592	1622	1170	1123	1187	1205	1106	1070	993	1402	1116	1319	1362	1133	1371	1188	1258	1168	1193	1009		1165.89	6.77802	33.3936
507.265	0.00540707	0.00550324			1168.32	888	899	910	900	920	922	889	931	1018	961	954	949	996	1058	1230	1819	1408	1219	1388	1437	1625	1557	1172	1139	1203	1226	1118	1084	1018	1357	1117	1299	1315	1157	1398	1133	1292	1163	1199	1050		1168.32	27.1779	45.4803
507.527	0.0208435	0.0207067			1170.76	895	907	938	918	895	925	925	920	1024	949	958	953	997	1051	1209	1803	1406	1241	1416	1422	1650	1554	1144	1143	1215	1202	1132	1117	1022	1363	1135	1290	1355	1127	1346	1164	1263	1118	1261	1034		1170.76	-31.4455	76.5485
507.79	0.0365797	0.00269496			1173.19	884	898	935	897	912	908	924	933	1009	977	937	946	1002	1030	1232	1879	1418	1200	1340	1466	1712	1503	1168	1151	1228	1192	1132	1093	979	1323	1138	1370	1259	1121	1393	1210	1293	1151	1229	997		1173.19	8.91383	50.5968
508.052	0.0275549	0.0155695			1175.62	917	883	926	896	935	909	913	934	1007	960	944	975	1009	1035	1207	1826	1418	1241	1337	1509	1690	1503	1164	1117	1220	1173	1181	1129	1004	1331	1172	1312	1270	1158	1430	1145	1316	1127	1231	1026		1175.62	39.2651	84.6236
508.314	0.0357577	0.0129466			1178.05	883	898	897	911	912	917	896	928	1028	960	946	963	1003	1044	1188	1843	1480	1207	1348	1503	1704	1523	1201	1148	1209	1212	1193	1116	1032	1336	1180	1309	1277	1155	1421	1166	1313	1136	1257	1023		1178.05	23.6165	69.6274
508.577	0.0226984	0.0198442			1180.48	891	897	930	905	904	920	912	936	1000	945	937	962	996	1044	1190	1800	1466	1271	1314	1551	1701	1520	1235	1139	1258	1198	1172	1144	1018	1369	1165	1363	1311	1156	1435	1178	1323	1149	1231	1024		1180.48	30.9726	95.6065
508.839	0.0105579	0.0150833			1182.91	882	901	927	902	910	903	919	916	989	985	946	949	1014	1025	1245	1888	1418	1226	1293	1524	1707	1525	1169	1141	1235	1187	1193	1133	1024	1360	1179	1355	1271	1232	1428	1150	1372	1175	1257	1020		1182.91	17.3352	82.5591
509.101	0.0242408	0.021363			1185.34	895	920	926	896	921	904	931	926	1014	963	942	964	998	1029	1210	1870	1429	1225	1359	1543	1755	1575	1216	1128	1228	1183	1175	1145	1057	1397	1146	1356	1276	1199	1444	1153	1329	1125	1281	1027		1185.34	26.7033	92.4834
509.364	0.0150095	0.0262793			1187.77	874	896	938	906	934	908	916	939	1021	939	941	959	999	1026	1259	1932	1438	1221	1329	1528	1770	1588	1204	1166	1215	1145	1222	1103	1049	1416	1165	1350	1287	1213	1444	1200	1305	1162	1225	1030		1187.77	20.0741	48.3776
509.626	0.0486493	0.0278556			1190.19	890	911	948	896	931	912	918	928	1013	941	963	962	981	1073	1236	1922	1422	1239	1358	1583	1773	1500	1190	1133	1175	1216	1177	1104	1048	1444	1191	1388	1281	1248	1438	1163	1345	1175	1299	1040		1190.19	7.44213	47.2395
509.888	0.0336725	0.0447852			1192.62	877	909	925	926	927	918	889	914	1041	962	937	974	997	1058	1235	1935	1474	1241	1367	1637	1717	1576	1209	1172	1220	1208	1158	1165	1051	1404	1203	1394	1292	1214	1461	1222	1368	1164	1307	1046		1192.62	23.7998	106.067
510.151	0.000942886	0.0128978			1195.04	897	909	922	934	893	925	919	928	1019	955	934	940	1007	1038	1236	1948	1498	1307	1390	1631	1724	1498	1224	1149	1207	1193	1184	1155	1036	1429	1218	1406	1305	1282	1468	1200	1330	1170	1294	1040		1195.04	24.139	93.8586
510.413	0.0118538	0.00338959			1197.47	891	895	924	921	893	919	909	946	1048	977	943	967	990	1033	1237	1998	1475	1288	1425	1683	1766	1487	1225	1160	1237	1199	1214	1164	1039	1426	1215	1377	1345	1269	1444	1197	1409	1174	1302	1066		1197.47	-6.55093	100.611
510.675	0.00242691	0.0271328			1199.89	904	888	932	895	910	924	921	931	1035	971	954	972	1010	1047	1279	1970	1459	1286	1393	1646	1790	1536	1262	1185	1254	1191	1197	1123	1032	1433	1225	1464	1327	1284	1454	1192	1347	1173	1306	1043		1199.89	-3.28304	57.3232
510.938	0.0412106	0.0203459			1202.31	889	903	931	920	917	923	915	921	1025	949	936	948	1018	1041	1297	1956	1457	1266	1445	1670	1849	1565	1269	1166	1236	1190	1204	1104	1011	1467	1205	1433	1336	1333	1510	1255	1340	1206	1308	1043		1202.31	45.9303	35.9919
511.2	-0.00774516	0.0197636			1204.73	885	886	952	903	915	926	939	931	1021	980	925	965	1029	1040	1305	1980	1511	1264	1460	1565	1853	1555	1219	1173	1222	1215	1195	1102	1038	1429	1203	1486	1361	1310	1478	1214	1345	1205	1271	1045		1204.73	7.07709	31.6148
511.462	0.042196	0.0267161			1207.15	877	910	924	899	903	957	885	917	1036	971	935	975	1001	1043	1263	1977	1469	1296	1440	1609	1879	1540	1275	1194	1261	1180	1193	1072	1012	1447	1220	1543	1368	1306	1488	1236	1334	1183	1302	1034		1207.15	10.1407	-0.810482
511.725	0.0200041	0.026764			1209.57	875	914	916	918	897	900	905	923	1018	940	970	959	1016	1057	1320	1962	1463	1305	1458	1644	1883	1547	1238	1194	1252	1173	1188	1103	1039	1444	1183	1454	1395	1269	1474	1247	1376	1168	1258	1048		1209.57	-10.8963	27.7135
511.987	0.0444137	0.0415136			1211.99	889	907	925	906	925	910	931	917	1009	988	937	981	1030	1032	1303	1941	1441	1353	1401	1606	1866	1570	1278	1138	1257	1186	1182	1070	1019	1431	1212	1427	1360	1278	1444	1248	1361	1167	1249	1059		1211.99	-48.0521	-7.81576
512.249	0.047483	0.0264655			1214.41	889	902	921	895	897	910	912	949	1017	983	953	970	1017	1033	1308	1930	1446	1351	1475	1606	1935	1618	1253	1182	1281	1204	1199	1134	1008	1430	1202	1450	1321	1247	1461	1301	1373	1211	1276	1061		1214.41	-38.3441	53.5993
512.512	0.0453898	0.0351724			1216.83	875	905	948	882	911	922	905	951	1031	989	922	950	1012	1030	1264	1937	1456	1327	1427	1546	1847	1620	1301	1190	1260	1208	1176	1102	1056	1490	1205	1440	1322	1246	1548	1318	1352	1179	1267	1058		1216.83	41.2153	18.9571
512.774	0.0391399	0.0219326			1219.24	894	899	942	894	888	914	927	948	1022	960	932	952	1045	1041	1312	2029	1458	1314	1414	1577	1916	1575	1305	1187	1297	1261	1126	1092	1034	1410	1228	1427	1321	1246	1528	1254	1373	1226	1268	1069		1219.24	13.6174	6.25566
513.036	0.0455674	0.0417131			1221.66	896	889	948	909	934	923	908	921	1024	998	923	983	998	1066	1339	1982	1483	1343	1435	1617	1851	1600	1314	1180	1299	1249	1159	1088	1045	1459	1212	1399	1307	1317	1532	1318	1423	1189	1257	1092		1221.66	9.84958	-0.508484
513.298	0.0565076	0.0157488			1224.07	907	912	931	895	899	911	912	930	1033	979	949	963	1009	1051	1291	2040	1523	1318	1435	1635	1859	1621	1288	1181	1335	1263	1141	1080	1048	1423	1246	1416	1323	1268	1514	1250	1385	1265	1278	1072		1224.07	-16.1023	-11.3396
513.561	0.0418654	0.0289216			1226.48	898	910	909	908	920	921	893	906	1023	963	937	976	999	1058	1353	2094	1531	1291	1466	1642	1862	1672	1293	1214	1310	1267	1166	1094	1060	1444	1211	1372	1256	1327	1543	1334	1370	1238	1259	1059		1226.48	4.74655	-0.241992
513.823	0.0270143	0.0265872			1228.9	911	899	940	921	911	901	935	927	1031	980	947	956	1021	1077	1327	2126	1507	1327	1459	1726	1836	1733	1323	1198	1366	1319	1141	1092	1060	1423	1245	1405	1348	1270	1550	1300	1398	1231	1330	1079		1228.9	3.38278	-5.21863
514.085	0.0277704	0.00890593			1231.31	892	910	942	901	923	916	916	934	1033	971	963	955	1042	1081	1318	2151	1581	1376	1485	1692	1833	1741	1329	1203	1332	1316	1215	1084	1053	1386	1225	1477	1288	1274	1594	1326	1400	1194	1344	1092		1231.31	38.7924	-16.2726
514.348	0.0378418	0.0254572			1233.72	908	882	914	899	921	911	935	916	1032	997	941	981	1054	1071	1322	2190	1593	1338	1485	1727	1837	1729	1344	1164	1351	1316	1166	1069	1060	1392	1215	1426	1309	1312	1568	1327	1413	1258	1367	1119		1233.72	3.96106	-34.4064
514.61	0.0253775	0.0276396			1236.13	876	905	920	914	926	933	918	947	1041	988	929	970	1023	1067	1345	2173	1554	1365	1469	1713	1866	1775	1327	1198	1361	1345	1202	1110	1075	1402	1249	1434	1334	1337	1601	1302	1461	1260	1393	1112		1236.13	27.8707	3.37893
514.872	0.0433496	0.0126607			1238.54	896	894	933	918	913	913	908	938	1072	975	941	967	1045	1061	1343	2261	1552	1328	1511	1674	1861	1769	1354	1244	1385	1326	1193	1089	1063	1403	1213	1461	1320	1282	1515	1316	1460	1187	1373	1158		1238.54	-67.4974	-20.914
515.134	0.0282239	0.0197425			1240.95	901	896	951	891	927	896	922	953	1063	964	946	953	1013	1074	1329	2173	1602	1374	1513	1728	1844	1821	1331	1202	1405	1386	1172	1136	1074	1410	1296	1477	1317	1320	1544	1290	1478	1268	1379	1120		1240.95	-48.1645	22.7169
515.397	0.0457103	0.0255228			1243.35	883	903	940	888	907	917	918	915	1063	969	947	965	1043	1079	1300	2176	1591	1353	1538	1655	1823	1758	1378	1221	1335	1385	1207	1119	1057	1485	1284	1509	1297	1341	1564	1323	1470	1267	1400	1157		1243.35	-38.1452	2.27578
515.659	0.0157103	0.0151945			1245.76	893	885	950	904	910	940	910	927	1059	954	928	948	1019	1071	1374	2200	1594	1353	1555	1714	1850	1804	1391	1198	1371	1404	1238	1173	1098	1472	1223	1459	1305	1378	1555	1298	1529	1265	1419	1116		1245.76	-57.4493	52.7669
515.921	0.0109721	0.0341202			1248.16	908	889	929	904	908	908	928	920	1051	968	965	964	1032	1084	1349	2200	1627	1345	1569	1642	1861	1820	1438	1225	1350	1413	1262	1180	1107	1494	1259	1475	1290	1373	1557	1315	1515	1325	1431	1121		1248.16	-66.0828	56.1943
516.184	0.0335719	0.0131576			1250.57	905	888	933	905	909	938	913	938	1042	991	946	973	1045	1067	1403	2165	1603	1445	1592	1658	1890	1969	1461	1234	1392	1483	1269	1198	1108	1495	1271	1491	1361	1375	1535	1276	1543	1304	1464	1128		1250.57	-99.0459	70.5618
516.446	0.0227368	0.0155182			1252.97	903	908	932	916	924	926	905	951	1076	970	953	946	1046	1090	1351	2145	1636	1369	1603	1679	1891	1912	1452	1242	1358	1468	1271	1185	1096	1553	1283	1493	1389	1380	1564	1275	1512	1324	1447	1107		1252.97	-81.3323	53.8733
516.708	0.021917	0.0163866			1255.38	887	899	929	909	926	910	909	937	1062	983	941	954	1028	1083	1360	2238	1596	1396	1574	1636	1982	1952	1524	1233	1352	1460	1271	1167	1117	1543	1268	1460	1347	1394	1647	1286	1575	1344	1469	1099		1255.38	-9.92576	32.1326
516.97	0.063558	0.0400276			1257.78	891	900	935	900	917	916	917	927	1064	973	967	958	1019	1071	1349	2159	1626	1381	1641	1660	1982	1882	1573	1278	1460	1433	1331	1202	1154	1496	1336	1470	1407	1417	1607	1317	1605	1326	1500	1150		1257.78	-61.8019	63.3433
517.233	0.00983195	0.0114532			1260.18	909	909	945	909	908	892	918	912	1042	961	931	995	1049	1101	1406	2182	1696	1399	1584	1674	1994	1845	1585	1293	1407	1461	1347	1185	1144	1539	1308	1457	1434	1442	1687	1332	1533	1349	1546	1122		1260.18	6.06472	42.5093
517.495	0.0589361	0.0222324			1262.58	890	889	955	884	905	916	923	922	1084	966	955	1015	1068	1070	1413	2158	1660	1374	1637	1733	1946	1843	1590	1319	1454	1436	1322	1213	1138	1543	1320	1480	1454	1408	1684	1313	1578	1356	1460	1109		1262.58	-9.29443	66.6341
517.757	0.0399408	0.0236953			1264.98	886	896	938	899	914	933	915	929	1057	982	935	957	1045	1065	1394	2211	1676	1435	1666	1701	2002	1913	1635	1352	1482	1432	1380	1217	1137	1617	1327	1516	1438	1369	1671	1349	1577	1341	1505	1124		1264.98	-34.8484	66.7214
518.019	0.0236991	0.0210643			1267.38	895	891	931	911	917	939	921	916	1094	995	937	983	1046	1061	1425	2245	1701	1454	1694	1744	1936	1875	1650	1357	1523	1391	1357	1205	1112	1561	1305	1507	1399	1333	1740	1383	1534	1336	1545	1170		1267.38	21.4347	50.7747
518.282	0.0300394	0.0264808			1269.77	871	895	930	897	926	915	915	928	1045	993	961	978	1065	1084	1409	2310	1662	1482	1690	1746	1971	1902	1643	1330	1517	1387	1362	1223	1141	1628	1350	1523	1458	1358	1771	1352	1500	1371	1491	1132		1269.77	39.5901	64.7974
518.544	0.00735701	0.0187608			1272.17	884	882	937	915	922	953	913	938	1053	983	931	961	1066	1075	1365	2383	1734	1478	1770	1700	2086	1890	1662	1418	1610	1408	1391	1273	1141	1613	1354	1534	1439	1368	1798	1349	1584	1359	1540	1128		1272.17	53.6512	110.793
518.806	0.0594216	0.0412264			1274.57	889	891	932	935	924	917	935	950	1112	952	932	962	1059	1134	1460	2416	1739	1534	1755	1739	2101	1916	1687	1452	1631	1421	1366	1300	1169	1677	1371	1588	1444	1340	1782	1349	1540	1328	1550	1110		1274.57	24.6471	133.765
519.068	0.0508659	0.03453			1276.96	893	882	939	913	927	927	916	931	1056	974	940	964	1066	1104	1408	2437	1706	1515	1729	1745	2068	1905	1632	1465	1630	1456	1442	1326	1139	1646	1346	1633	1458	1367	1830	1376	1552	1389	1503	1116		1276.96	59.6018	155.716
519.331	0.0577944	0.0316272			1279.35	895	897	926	896	918	925	927	933	1053	988	945	988	1056	1076	1410	2426	1758	1522	1760	1776	2069	1945	1617	1513	1680	1463	1436	1319	1205	1623	1385	1663	1422	1409	1813	1374	1642	1397	1502	1155		1279.35	29.5366	144.65
519.593	0.0444655	0.00827268			1281.75	898	888	938	907	907	938	922	936	1061	998	944	987	1046	1125	1425	2458	1742	1491	1770	1775	2080	1900	1632	1484	1668	1533	1451	1364	1169	1733	1362	1649	1445	1363	1827	1402	1652	1431	1498	1123		1281.75	30.467	185.569
519.855	0.0469575	0.0305039			1284.14	880	904	931	911	927	947	918	905	1066	967	960	997	1022	1091	1463	2477	1781	1496	1802	1760	2198	1967	1593	1451	1651	1492	1462	1394	1219	1734	1370	1685	1423	1377	1836	1391	1598	1473	1517	1136		1284.14	26.4056	211.476
520.117	0.0173624	0.0211577			1286.53	878	901	939	917	913	932	935	940	1082	977	964	960	1050	1107	1456	2461	1765	1545	1778	1766	2174	2055	1580	1450	1621	1451	1453	1433	1216	1732	1384	1635	1437	1362	1853	1476	1636	1402	1480	1119		1286.53	30.3618	246.375
520.38	0.0317805	0.0267092			1288.92	892	884	961	922	927	927	936	947	1086	978	948	969	1020	1099	1453	2450	1789	1457	1796	1740	2127	2054	1552	1435	1609	1507	1398	1391	1180	1750	1377	1595	1431	1424	1792	1455	1636	1433	1475	1099		1288.92	-43.6575	200.267
520.642	0.0214325	0.0257466			1291.31	894	893	942	903	911	960	920	920	1071	972	960	989	1043	1117	1419	2470	1764	1519	1843	1754	2159	2109	1511	1468	1630	1462	1405	1399	1236	1761	1432	1579	1449	1397	1850	1456	1697	1482	1495	1147		1291.31	1.35153	204.154
520.904	0.0536009	0.0208385			1293.7	893	895	958	895	923	949	899	924	1060	993	943	982	1051	1122	1423	2510	1773	1442	1862	1737	2110	2158	1578	1461	1600	1464	1402	1356	1241	1821	1410	1593	1475	1400	1845	1492	1693	1538	1410	1131		1293.7	-16.603	157.039
521.166	0.0462242	0.0182958			1296.09	894	910	954	908	915	933	919	933	1081	982	950	953	1071	1080	1404	2536	1784	1497	1848	1800	2176	2216	1519	1427	1601	1479	1352	1391	1268	1792	1424	1631	1426	1368	1872	1546	1767	1497	1468	1182		1296.09	-2.51311	187.922
521.429	0.0302316	0.0264741			1298.47	885	896	952	916	917	954	926	923	1061	974	982	995	1065	1092	1402	2538	1820	1443	1829	1758	2106	2240	1502	1468	1637	1502	1390	1342	1252	1862	1463	1616	1471	1378	1923	1488	1756	1533	1474	1157		1298.47	35.631	134.807
521.691	0.0506651	0.0155166			1300.86	900	912	946	918	917	918	921	936	1111	1016	943	1018	1067	1123	1386	2616	1772	1493	1907	1754	2082	2286	1502	1436	1661	1470	1305	1302	1250	1845	1466	1668	1442	1394	1912	1538	1832	1522	1441	1184		1300.86	11.8392	90.694
521.953	0.0592096	0.0484438			1303.25	879	883	945	901	917	942	926	938	1079	965	957	988	1076	1130	1428	2568	1839	1483	1848	1807	2141	2264	1459	1424	1601	1497	1344	1364	1240	1939	1473	1679	1445	1360	1989	1571	1867	1581	1460	1166		1303.25	76.1179	148.584
522.215	0.0407204	0.036462			1305.63	910	905	968	910	935	926	922	926	1085	979	953	967	1072	1122	1414	2675	1732	1462	1950	1771	2205	2191	1497	1391	1663	1536	1378	1350	1234	1951	1459	1681	1472	1436	1945	1658	1990	1566	1523	1166		1305.63	19.4723	130.479
522.477	0.047775	0.0359253			1308.01	886	900	933	912	931	939	920	932	1071	974	943	964	1069	1097	1426	2618	1823	1488	1895	1854	2173	2275	1493	1411	1648	1567	1366	1311	1281	1929	1506	1690	1445	1410	2047	1674	2106	1610	1510	1189		1308.01	108.9	87.3801
522.74	0.0617769	0.0163844			1310.4	879	904	959	915	916	940	921	938	1082	967	965	982	1053	1076	1411	2617	1873	1492	1941	1844	2237	2277	1476	1426	1682	1603	1406	1355	1234	1925	1512	1717	1468	1405	2147	1697	2285	1645	1573	1227		1310.4	196.397	127.287
523.002	0.0354669	0.0367196			1312.78	894	904	938	893	933	935	921	939	1070	979	952	966	1024	1093	1390	2705	1821	1492	1962	1804	2252	2312	1457	1392	1676	1614	1446	1361	1264	1862	1525	1731	1497	1417	2204	1697	2261	1662	1562	1171		1312.78	240.958	129.202
523.264	0.0350825	0.010034			1315.16	877	895	935	906	915	939	927	915	1056	982	940	993	1038	1105	1419	2695	1787	1474	1998	1838	2270	2270	1495	1472	1665	1654	1438	1376	1241	1875	1542	1683	1507	1427	2235	1788	2368	1632	1554	1239		1315.16	259.579	140.125
523.526	0.0398551	0.0225741			1317.54	872	908	935	910	920	940	922	934	1091	979	924	970	1052	1087	1478	2690	1869	1527	1944	1821	2221	2353	1478	1480	1716	1684	1519	1418	1243	1867	1587	1732	1537	1426	2418	1788	2377	1646	1634	1220		1317.54	430.257	178.057
523.789	0.0573891	0.00582593			1319.92	884	903	946	903	929	940	927	950	1111	987	962	960	1071	1143	1458	2554	1800	1448	2006	1888	2270	2388	1555	1444	1704	1689	1541	1430	1261	1874	1589	1731	1533	1499	2375	1899	2404	1719	1666	1206		1319.92	374.985	185.997
524.051	0.0463482	0.0311834			1322.3	894	899	935	908	925	952	939	930	1076	985	948	958	1035	1130	1482	2666	1796	1505	1995	1907	2291	2391	1588	1408	1770	1777	1567	1462	1205	1907	1594	1793	1559	1465	2515	1843	2272	1656	1670	1225		1322.3	502.761	213.947
524.313	0.0487991	0.0318017			1324.68	893	917	935	907	912	929	925	936	1085	966	935	970	1056	1144	1488	2688	1849	1537	1988	1913	2268	2383	1618	1455	1769	1800	1700	1442	1270	1848	1649	1871	1546	1488	2405	1893	2308	1687	1681	1226		1324.68	380.579	189.907
524.575	0.041608	0.0397646			1327.05	882	895	937	907	921	923	918	917	1117	971	946	989	1047	1132	1428	2656	1869	1526	1966	1909	2387	2341	1561	1418	1765	1738	1757	1463	1229	1817	1715	1927	1542	1565	2437	1945	2377	1689	1750	1243		1327.05	400.435	206.875
524.837	0.0318947	0.035259			1329.43	875	906	928	905	898	917	912	939	1118	1003	951	984	1016	1124	1467	2590	1829	1534	1993	1936	2338	2253	1597	1449	1790	1711	1775	1424	1259	1835	1695	1928	1551	1513	2382	1979	2272	1707	1713	1234		1329.43	333.324	163.853
525.1	0.0391917	0.0206336			1331.8	888	889	943	923	930	929	914	937	1114	981	951	971	1033	1088	1412	2643	1785	1490	2031	1961	2426	2275	1666	1427	1788	1747	1837	1519	1290	1870	1771	2029	1567	1518	2408	1950	2277	1672	1762	1241		1331.8	347.241	254.839
525.362	0.0531023	0.0276515			1334.18	898	905	958	922	927	939	923	934	1111	974	957	961	1021	1128	1455	2599	1837	1501	2008	2075	2428	2286	1700	1480	1794	1752	1851	1544	1299	1955	1803	2149	1620	1455	2451	2040	2280	1638	1710	1251		1334.18	378.183	275.832
525.624	0.0627119	0.0309621			1336.55	897	916	969	900	920	939	925	930	1132	1013	952	961	1036	1131	1455	2622	1826	1513	2039	2032	2473	2217	1712	1478	1730	1737	1856	1583	1252	1895	1769	2135	1579	1564	2364	1941	2229	1608	1713	1276		1336.55	279.144	310.832
525.886	0.0587662	0.0344097			1338.92	904	907	934	915	927	924	920	944	1153	982	943	968	1030	1110	1460	2589	1803	1498	1959	2038	2423	2275	1657	1437	1806	1694	1863	1601	1272	1920	1794	2142	1591	1617	2429	1951	2250	1571	1774	1238		1338.92	332.119	324.838
526.148	0.0296485	0.0189285			1341.3	898	901	915	899	898	915	926	935	1136	991	944	1000	1036	1108	1453	2519	1856	1580	1922	2016	2395	2265	1654	1431	1836	1738	1838	1667	1282	1924	1881	2145	1594	1555	2439	2013	2305	1646	1769	1272		1341.3	330.104	386.847
526.411	0.058201	0.0226252			1343.67	899	916	940	928	897	919	923	946	1123	981	953	976	1026	1109	1448	2604	1845	1548	1887	2010	2531	2402	1635	1480	1783	1663	1848	1662	1250	1999	1861	2113	1592	1554	2455	2043	2362	1647	1757	1278		1343.67	334.094	377.859
526.673	0.0242617	0.0289081			1346.04	899	913	931	894	922	928	933	940	1149	983	967	960	1036	1116	1473	2598	1880	1544	1927	2040	2471	2253	1629	1472	1879	1659	1831	1685	1251	2020	1867	2066	1534	1561	2545	2100	2452	1601	1799	1245		1346.04	412.084	396.87
526.935	0.0417175	0.0331737			1348.4	880	932	948	909	902	932	936	949	1095	966	976	965	1037	1098	1504	2543	1858	1558	1907	2108	2523	2299	1621	1488	1904	1706	1824	1620	1304	2071	1830	1942	1543	1541	2456	2139	2569	1623	1767	1232		1348.4	311.069	327.878
527.197	0.0586268	0.0287768			1350.77	909	910	945	921	921	921	902	933	1145	968	961	958	1023	1092	1510	2596	1861	1571	1882	2134	2612	2423	1569	1459	1923	1601	1689	1551	1315	2079	1802	1797	1519	1537	2579	2167	2595	1674	1775	1264		1350.77	422.045	254.88
527.459	0.0506424	0.0211509			1353.14	895	894	937	893	917	954	909	911	1088	984	946	975	1028	1115	1475	2635	1821	1630	1914	2156	2621	2349	1557	1498	1877	1621	1672	1485	1266	2097	1887	1730	1508	1517	2668	2177	2661	1754	1726	1262		1353.14	499.005	184.873
527.722	0.0671081	0.0296183			1355.51	889	919	949	920	913	945	909	933	1091	986	937	983	1034	1112	1485	2596	1864	1611	1825	2128	2690	2373	1538	1516	1925	1592	1611	1483	1299	2178	1856	1769	1460	1545	2776	2118	2693	1623	1765	1241		1355.51	594.946	178.853
527.984	0.0493692	0.0260955			1357.87	904	887	939	911	925	941	908	949	1121	983	952	974	1039	1089	1523	2703	1880	1628	1926	2292	2817	2391	1623	1576	1784	1607	1591	1373	1322	2253	1850	1837	1504	1602	2809	2121	2719	1695	1750	1327		1357.87	615.863	64.816
528.246	0.0277204	0.0372334			1360.24	900	896	936	884	908	911	920	935	1109	961	957	973	1058	1103	1498	2630	1801	1563	1906	2383	2769	2319	1615	1489	1731	1665	1563	1379	1352	2243	1860	1782	1507	1567	2770	2084	2756	1681	1742	1359		1360.24	564.75	66.7583
528.508	0.0380396	0.0303231			1362.6	904	907	931	915	921	944	928	949	1113	962	945	956	1038	1096	1437	2639	1867	1605	2003	2543	2781	2397	1604	1533	1721	1687	1550	1387	1362	2230	1843	1880	1516	1576	2756	2034	2643	1694	1741	1343		1362.6	538.601	70.6756
528.77	0.0527004	0.0170622			1364.96	907	917	929	894	916	951	927	976	1117	976	931	970	1066	1105	1466	2611	1837	1579	1941	2624	2766	2337	1556	1519	1668	1672	1582	1390	1384	2283	1739	1932	1573	1581	2666	1971	2536	1714	1763	1368		1364.96	436.413	69.564
529.032	0.0474861	0.0202535			1367.33	887	922	954	890	917	919	924	941	1094	982	955	985	1057	1086	1475	2598	1803	1607	1883	2807	2805	2355	1617	1513	1575	1790	1613	1355	1445	2210	1749	1967	1518	1573	2578	1934	2449	1712	1704	1423		1367.33	336.179	30.4193
529.295	0.0335463	0.0292014			1369.69	900	891	942	894	890	941	933	946	1057	982	935	971	1035	1081	1453	2585	1816	1556	1889	2819	2731	2319	1573	1539	1616	1752	1577	1341	1422	2246	1730	1927	1619	1583	2582	1845	2247	1694	1747	1348		1369.69	327.894	12.2371
529.557	0.0461202	0.0369275			1372.05	909	884	941	885	923	913	910	942	1074	985	937	1000	1050	1087	1469	2586	1849	1587	1848	2808	2746	2354	1652	1461	1597	1767	1614	1375	1391	2237	1752	1878	1609	1598	2413	1810	2255	1654	1640	1352		1372.05	146.554	42.0132
529.819	0.0383499	0.0244304			1374.41	903	905	942	912	898	912	917	919	1093	1002	955	997	1045	1096	1476	2585	1883	1570	1878	2810	2714	2268	1577	1433	1568	1734	1635	1417	1394	2161	1780	1815	1636	1608	2385	1762	2255	1640	1735	1338		1374.41	106.152	79.742
530.081	0.0297346	0.0145426			1376.77	898	900	957	888	904	931	902	941	1111	991	972	992	1038	1098	1458	2537	1776	1530	1872	2771	2531	2279	1649	1490	1516	1824	1683	1400	1409	2186	1737	1825	1693	1633	2275	1730	2195	1612	1664	1334		1376.77	-16.3172	58.4181
530.343	0.0394914	0.0197681			1379.13	889	914	938	913	911	945	907	905	1071	984	955	966	1070	1086	1432	2491	1819	1575	1904	2737	2569	2319	1557	1444	1511	1815	1669	1435	1325	2097	1677	1862	1702	1679	2372	1706	2208	1596	1717	1315		1379.13	68.1416	89.0358
530.605	0.0334982	0.0405525			1381.48	894	883	945	907	906	927	891	928	1058	970	938	972	1043	1097	1446	2545	1806	1576	1966	2658	2463	2287	1548	1430	1562	1763	1676	1443	1345	2134	1773	1789	1680	1654	2279	1706	2207	1579	1672	1277		1381.48	-37.4756	92.5894
530.868	0.0280904	0.0416827			1383.84	897	888	962	897	908	920	930	943	1087	959	938	979	1028	1107	1448	2428	1792	1631	1922	2582	2488	2269	1553	1485	1512	1701	1633	1364	1388	2087	1761	1874	1642	1692	2256	1740	2264	1594	1684	1301		1383.84	-73.1794	9.07309
531.13	0.0457466	0.0179191			1386.19	902	890	970	901	907	923	914	944	1076	968	935	986	1001	1082	1403	2504	1809	1583	1990	2497	2473	2256	1506	1427	1598	1720	1648	1439	1312	2120	1789	1848	1686	1661	2233	1737	2302	1601	1740	1294		1386.19	-108.977	79.4811
531.392	0.0341798	0.0118317			1388.55	892	885	935	918	903	914	892	923	1085	964	933	953	1007	1105	1425	2442	1823	1573	1955	2412	2477	2252	1491	1470	1576	1656	1601	1398	1308	2129	1799	1810	1595	1662	2258	1736	2236	1617	1787	1275		1388.55	-96.8668	33.8066
531.654	0.0333135	0.0156189			1390.9	910	914	954	900	917	927	935	930	1073	954	943	964	1032	1079	1424	2472	1803	1549	1892	2280	2430	2222	1497	1462	1559	1651	1641	1432	1274	2141	1743	1773	1642	1657	2304	1727	2435	1620	1790	1314		1390.9	-63.8386	63.0428
531.916	0.0351316	0.00959573			1393.26	884	891	946	891	907	926	905	938	1066	967	927	962	1007	1091	1449	2461	1753	1602	1879	2395	2563	2304	1530	1462	1563	1670	1640	1391	1279	2171	1873	1823	1590	1658	2359	1708	2411	1573	1772	1316		1393.26	-21.8709	17.1827
532.178	0.0209474	0.0167606			1395.61	901	889	960	887	900	928	897	942	1044	958	938	934	1029	1081	1487	2549	1750	1619	1866	2396	2525	2251	1481	1467	1584	1716	1543	1414	1319	2113	1844	1908	1613	1709	2377	1769	2470	1650	1735	1284		1395.61	-16.9364	35.2195
532.44	0.047573	0.02627			1397.96	900	912	953	922	901	914	924	938	1069	966	945	970	1003	1080	1470	2553	1809	1628	1926	2370	2558	2270	1512	1542	1580	1701	1557	1442	1276	2123	1864	1826	1607	1704	2431	1765	2500	1656	1801	1280		1397.96	23.9946	58.1446
532.703	0.0492389	0.0321478			1400.31	889	902	957	901	899	937	906	923	1057	953	972	958	1020	1069	1436	2503	1773	1602	1850	2366	2575	2330	1545	1488	1588	1660	1518	1455	1240	2211	1837	1837	1627	1662	2465	1797	2390	1684	1746	1289		1400.31	44.9533	65.9491
532.965	0.0527709	0.0368129			1402.66	893	900	958	901	913	910	917	918	1071	954	979	946	1021	1069	1493	2508	1757	1704	1914	2268	2620	2394	1566	1546	1618	1698	1512	1447	1312	2244	1851	1906	1653	1769	2523	1788	2448	1718	1758	1259		1402.66	89.9687	52.6244
533.227	0.0399993	0.0255768			1405.01	902	909	966	908	929	915	916	943	1044	957	964	967	1029	1081	1404	2484	1818	1670	1839	2297	2618	2357	1558	1532	1620	1728	1434	1486	1267	2190	1847	1908	1591	1718	2510	1746	2369	1667	1750	1307		1405.01	64.0651	86.1617
533.489	0.0274847	0.0229256			1407.35	882	899	953	906	903	930	908	924	1042	976	944	952	1012	1099	1499	2452	1750	1705	1903	2333	2675	2424	1572	1557	1690	1778	1541	1401	1323	2228	1834	1979	1641	1676	2693	1776	2286	1692	1735	1268		1407.35	234.267	-4.44785
533.751	0.0507157	0.0296881			1409.7	886	918	975	905	896	916	915	923	1049	985	955	1000	997	1106	1457	2545	1759	1729	1856	2334	2743	2410	1563	1488	1648	1804	1526	1439	1302	2155	1752	1963	1636	1693	2745	1737	2238	1678	1701	1262		1409.7	273.592	27.7868
534.013	0.0360698	0.0243236			1412.05	928	902	964	910	915	938	920	910	1033	956	959	994	1043	1069	1466	2452	1776	1797	1926	2348	2728	2415	1510	1531	1632	1842	1508	1369	1321	2287	1762	1935	1694	1683	2779	1705	2188	1666	1744	1265		1412.05	295.059	-48.1429
534.275	0.0405571	0.0255165			1414.39	878	889	961	908	912	916	921	917	1047	974	942	958	995	1099	1470	2435	1764	1797	1989	2332	2720	2459	1547	1533	1658	1884	1491	1426	1343	2183	1760	1980	1716	1632	2843	1681	2132	1676	1704	1265		1414.39	346.685	2.7546
534.537	0.0532801	0.035071			1416.74	872	906	964	909	895	905	909	920	1060	984	941	968	1032	1086	1493	2513	1791	1762	1969	2366	2861	2462	1535	1535	1742	2000	1517	1394	1361	2233	1738	1979	1699	1615	2914	1689	2076	1663	1733	1261		1416.74	405.488	-35.5245
534.8	0.0352685	0.0195218			1419.08	904	893	956	904	910	905	916	907	1047	972	941	961	1012	1077	1435	2516	1754	1746	1998	2307	2870	2483	1536	1565	1648	1990	1477	1379	1314	2259	1765	2020	1838	1620	2830	1656	1999	1653	1633	1251		1419.08	309.487	-56.9842
535.062	0.0509518	0.0174836			1421.42	891	891	934	893	923	920	907	944	1060	963	939	963	1055	1081	1470	2500	1796	1723	1954	2449	2882	2475	1551	1581	1791	2101	1531	1423	1312	2270	1728	2016	1828	1624	2782	1624	1999	1644	1706	1231		1421.42	249.698	-19.6251
535.324	0.0490293	0.0340237			1423.77	907	913	970	907	896	930	908	927	1059	974	972	941	1041	1101	1477	2473	1751	1633	1996	2335	2935	2488	1588	1571	1716	2097	1571	1415	1349	2264	1782	2078	1960	1660	2827	1661	1922	1603	1639	1255		1423.77	283.141	-34.442
535.586	0.0460372	0.0314858			1426.11	896	913	950	924	914	923	922	927	1031	978	948	970	1067	1106	1501	2444	1769	1715	1955	2427	2964	2537	1608	1592	1678	2054	1615	1447	1280	2272	1810	2068	2057	1665	2803	1577	1939	1606	1632	1220		1426.11	247.832	-9.42792
535.848	0.0511092	0.0392251			1428.45	874	919	968	897	911	917	902	919	1059	985	969	948	1067	1115	1531	2496	1786	1666	1932	2469	3010	2467	1618	1609	1701	2159	1602	1435	1353	2337	1845	2066	2184	1755	2729	1600	1809	1582	1689	1273		1428.45	162.789	-28.5723
536.11	0.0338703	0.0295429			1430.79	887	916	957	894	905	925	937	916	1017	974	983	980	1092	1113	1507	2452	1785	1677	1951	2454	3009	2439	1634	1641	1721	2087	1584	1511	1324	2277	1923	2087	2235	1774	2643	1620	1861	1640	1677	1226		1430.79	66.0302	40.1363
536.372	0.0186972	0.0321512			1433.13	893	897	952	906	915	922	901	952	1039	973	984	982	1071	1095	1510	2567	1758	1681	1961	2480	3079	2519	1618	1591	1681	2061	1572	1501	1332	2307	1934	2118	2304	1826	2627	1643	1839	1576	1737	1249		1433.13	39.5733	22.7121
536.634	0.0412101	0.0323769			1435.46	890	908	953	899	901	921	912	918	1016	982	967	975	1042	1121	1510	2599	1709	1680	1967	2437	3011	2525	1646	1604	1710	2065	1583	1564	1369	2300	2067	2128	2313	1772	2585	1676	1866	1616	1717	1269		1435.46	-12.5707	78.1692
536.897	0.050241	0.0285749			1437.8	889	881	932	906	924	911	905	948	1041	976	968	959	1049	1116	1503	2565	1742	1676	1954	2488	2997	2522	1683	1625	1701	1954	1629	1620	1333	2265	2065	2169	2429	1728	2726	1627	1915	1648	1768	1220		1437.8	118.605	126.522
537.159	0.0365801	0.0230143			1440.14	899	893	928	911	899	922	913	923	1041	975	960	953	1055	1140	1499	2661	1790	1716	1920	2555	2979	2588	1670	1613	1693	1900	1734	1647	1404	2339	2113	2262	2487	1797	2669	1646	1890	1668	1751	1279		1440.14	52.11	145.784
537.421	0.0618073	0.0265304			1442.47	907	911	940	912	931	927	924	917	1033	987	932	980	1047	1138	1516	2728	1741	1770	1945	2487	2924	2669	1681	1597	1727	1919	1649	1673	1324	2332	2099	2229	2553	1811	2702	1673	1806	1645	1827	1272		1442.47	75.9514	163.97
537.683	0.0374197	0.0137602			1444.81	886	903	955	900	931	934	925	919	1034	976	949	979	1036	1099	1499	2639	1797	1709	1972	2572	2806	2704	1674	1674	1710	1751	1699	1690	1338	2280	2198	2316	2497	1851	2790	1680	1854	1652	1876	1286		1444.81	155.133	173.093
537.945	0.0362856	0.0210967			1447.14	913	894	954	907	919	939	924	931	1063	993	962	959	1007	1115	1528	2626	1712	1775	1935	2541	2932	2704	1693	1631	1771	1745	1722	1673	1361	2366	2257	2300	2566	1872	2915	1771	1903	1678	1907	1294		1447.14	271.658	148.168
538.207	0.0522767	0.0238985			1449.47	888	900	938	874	913	926	910	933	1038	1013	977	983	1027	1111	1540	2673	1748	1792	1947	2511	2877	2798	1808	1625	1761	1710	1688	1721	1331	2348	2243	2332	2546	1928	2969	1799	1923	1655	2002	1338		1449.47	317.529	188.207
538.469	0.0410132	0.0082192			1451.8	879	886	929	920	906	925	912	914	1047	1016	958	957	1025	1094	1556	2651	1774	1737	1988	2507	2883	2826	1772	1648	1821	1720	1706	1668	1322	2442	2273	2299	2525	1927	3041	1777	1941	1657	2009	1353		1451.8	381.75	127.224
538.731	0.0526428	0.0242616			1454.14	904	905	938	899	895	930	891	928	1030	982	938	963	1012	1096	1555	2652	1772	1775	1953	2468	2899	2874	1768	1734	1774	1768	1676	1732	1284	2378	2262	2375	2425	2009	3103	1827	1988	1737	1970	1338		1454.14	436.324	183.232
538.993	0.0384541	0.0255187			1456.47	883	897	942	914	919	900	914	922	1027	988	952	943	1015	1112	1592	2664	1792	1797	1992	2484	2962	2937	1825	1708	1802	1759	1711	1818	1333	2433	2282	2439	2456	2079	3223	1842	2075	1727	2010	1334		1456.47	549.254	261.244
539.255	0.0246318	0.0202891			1458.8	891	897	955	901	910	918	908	944	1038	973	940	955	1042	1112	1575	2707	1805	1826	2034	2486	2897	2938	1793	1744	1845	1737	1658	1752	1342	2487	2205	2339	2437	2100	3277	1858	2142	1651	1938	1359		1458.8	596.542	187.273
539.517	0.0488977	0.0210821			1461.12	883	888	948	918	896	929	900	909	1031	1000	930	979	1019	1108	1614	2741	1822	1839	1936	2437	2899	2992	1886	1712	1935	1804	1713	1755	1337	2546	2224	2462	2352	2154	3341	1906	2127	1779	1971	1346		1461.12	654.192	182.332
539.78	0.0509349	0.0325528			1463.45	879	887	947	892	890	925	926	918	1010	991	914	972	992	1094	1609	2771	1898	1831	1965	2504	2860	3094	1853	1702	1952	1784	1734	1845	1372	2509	2204	2546	2380	2116	3358	1909	2197	1701	1958	1399		1463.45	665.208	264.432
540.042	0.0529571	0.030115			1465.78	891	892	935	913	906	918	926	915	1042	982	921	966	1036	1087	1577	2863	1819	1819	1955	2504	2827	3179	1893	1677	1986	1805	1780	1868	1386	2503	2195	2581	2417	2231	3393	1825	2181	1743	1958	1369		1465.78	694.59	279.587
540.304	0.0387337	0.0296013			1468.1	879	898	925	907	892	929	932	917	1009	1001	939	973	999	1106	1617	2836	1863	1803	1997	2479	2872	3190	1967	1765	2039	1833	1761	1833	1393	2576	2133	2605	2425	2214	3280	1880	2250	1685	1977	1401		1468.1	576.344	236.807
540.566	0.0472627	0.0181458			1470.43	898	884	951	909	907	929	908	899	1001	982	921	973	1058	1059	1663	2869	1833	1782	1971	2591	2997	3178	1972	1735	2120	1887	1738	1874	1472	2489	2026	2731	2481	2245	3368	1887	2238	1793	1944	1393		1470.43	659.47	270.106
540.828	0.0411266	0.0185986			1472.75	886	897	948	908	917	929	905	907	1017	980	933	951	1016	1070	1606	2907	1943	1781	1968	2649	2954	3353	1988	1771	2110	1911	1675	1806	1411	2462	1996	2784	2446	2174	3338	1875	2270	1767	2014	1391		1472.75	624.972	194.494
541.09	0.0451389	0.0289416			1475.08	896	892	955	907	894	917	904	912	1028	994	918	951	1019	1052	1640	2906	1894	1813	2031	2674	2967	3407	1957	1812	2100	1864	1696	1748	1534	2413	1918	2736	2555	2161	3278	1848	2362	1843	1983	1405		1475.08	560.853	128.981
541.352	0.0330288	0.0219574			1477.4	904	883	936	891	911	931	922	927	1022	983	933	954	1045	1079	1667	2930	1959	1787	2118	2629	3000	3436	2022	1849	2166	1896	1702	1712	1481	2441	1921	2758	2582	2168	3238	1819	2217	1769	1990	1414		1477.4	517.114	85.5807
541.614	0.0492977	0.0267935			1479.72	903	902	947	897	905	928	916	927	1036	992	934	961	1032	1053	1669	2965	2018	1838	2070	2714	3030	3591	2008	1937	2130	1896	1750	1729	1433	2395	1959	2775	2667	2251	3067	1845	2275	1846	2076	1450		1479.72	342.76	95.3021
541.876	0.046855	0.0325852			1482.04	877	887	970	896	888	913	914	898	1060	994	916	934	1005	1087	1697	3125	2101	1796	2181	2668	3044	3604	2072	1982	2173	1870	1665	1738	1517	2341	1874	2825	2755	2246	2953	1837	2285	1857	2081	1415		1482.04	225.79	97.1564
542.138	0.0354579	0.0198711			1484.36	905	880	952	900	887	908	913	915	1022	1010	945	951	1012	1074	1756	2987	2119	1851	2216	2745	3167	3575	2170	2041	2222	1900	1778	1656	1527	2506	1894	2829	2784	2285	2922	1913	2159	1873	2090	1418		1484.36	192.21	8.15415
542.4	0.032048	0.020002			1486.68	872	919	942	901	896	933	915	885	1023	1025	930	955	1000	1049	1695	2925	2143	1812	2155	2711	3235	3550	2098	2093	2216	1852	1678	1711	1518	2470	1849	2832	2794	2302	2758	1926	2282	1898	2101	1448		1486.68	26.0195	56.306
542.662	0.0175448	0.0251102			1489	886	908	928	910	916	912	920	933	1010	996	906	960	1022	1091	1740	3080	2047	1871	2287	2744	3206	3682	2116	2136	2341	1906	1713	1719	1457	2538	1835	2787	2824	2370	2732	1876	2256	1921	2085	1431		1489	-1.77765	57.6218
542.924	0.0561387	0.0200669			1491.32	906	909	955	897	896	932	910	929	982	1013	916	969	1013	1076	1693	3038	2095	1919	2337	2706	3207	3671	2140	2181	2173	1849	1712	1722	1512	2553	1854	2889	2859	2375	2778	1899	2316	2031	2134	1473		1491.32	42.8179	54.1111
543.186	0.0516215	0.028751			1493.64	860	932	957	900	916	928	900	923	1026	1016	921	988	1010	1071	1732	2983	2146	1866	2423	2773	3178	3812	2062	2160	2174	1870	1691	1722	1519	2715	1964	2873	2773	2446	2730	1892	2287	1982	2130	1485		1493.64	-6.19377	47.7835
543.449	0.0607779	0.038302			1495.95	894	900	968	884	916	912	900	905	1058	1017	918	969	1009	1064	1668	2987	2059	1853	2498	2744	3345	3883	2151	2177	2181	1899	1707	1730	1488	2605	1926	2909	2884	2366	2753	1957	2331	1940	2123	1475		1495.95	16.1829	49.6487
543.711	0.0399149	0.0349472			1498.27	901	896	936	892	940	924	901	906	1032	1013	924	954	988	1077	1661	3119	2043	1873	2489	2764	3460	3976	2145	2273	2177	1925	1734	1711	1547	2633	1931	2900	2907	2395	2712	1937	2392	2042	2095	1436		1498.27	-25.0559	24.7162
543.973	0.0568558	0.0227668			1500.58	895	892	948	892	917	935	908	903	1020	1044	942	971	1011	1053	1731	3108	2153	1954	2425	2813	3342	4266	2146	2253	2184	1991	1681	1742	1522	2660	1984	2940	2997	2324	2879	1952	2388	2014	2188	1567		1500.58	142.085	49.9955
544.235	0.0559809	0.0303294			1502.9	885	906	933	902	922	938	899	932	1024	1018	911	984	1003	1089	1684	3051	2113	1934	2474	2829	3483	4231	2144	2306	2126	1957	1784	1714	1541	2731	2015	3069	2995	2357	2835	1971	2491	1945	2220	1592		1502.9	98.6015	16.496
544.497	0.0438061	0.0198602			1505.21	898	894	957	912	927	924	900	919	1048	1034	936	968	1011	1112	1701	2986	2122	2008	2436	2927	3660	4453	2188	2297	2155	2004	1791	1704	1541	2763	2028	3152	3153	2268	2894	2016	2447	1946	2239	1555		1505.21	158.492	1.22723
544.759	0.0368108	0.0268655			1507.52	888	894	941	904	914	945	927	902	1024	1011	944	957	1044	1095	1700	3152	2149	1952	2416	2985	3732	4477	2246	2386	2163	2064	1752	1717	1565	2850	2019	3238	3145	2337	3021	2084	2512	2047	2249	1653		1507.52	286.753	9.19684
545.021	0.0494732	0.0283985			1509.83	880	905	952	906	907	915	909	924	1046	1039	925	971	1021	1099	1687	3052	2223	2050	2479	3122	3743	4633	2296	2324	2160	2096	1750	1721	1581	2798	2135	3216	3139	2331	2954	2143	2515	1999	2339	1614		1509.83	221.382	8.41254
545.283	0.0219086	0.0233414			1512.14	884	882	944	911	890	906	915	921	1024	1024	939	958	1026	1101	1710	3016	2211	2064	2408	3195	3851	4815	2312	2326	2186	2158	1792	1773	1667	2764	2173	3246	3227	2307	3096	2254	2667	2049	2337	1590		1512.14	365.376	55.8811
545.545	0.0489282	0.0139819			1514.45	874	907	963	912	910	917	916	923	1034	1025	926	973	1060	1078	1743	3151	2130	2116	2382	3323	3884	4701	2314	2301	2222	2165	1880	1792	1626	2878	2214	3357	3198	2308	3093	2239	2693	2107	2337	1622		1514.45	364.732	70.6083
545.807	0.0375179	0.0256122			1516.76	889	905	937	897	912	935	938	903	1036	1030	933	958	1040	1105	1750	3148	2197	2110	2473	3362	3930	4833	2381	2261	2360	2276	1925	1819	1645	2872	2215	3409	3220	2299	3283	2277	2739	2133	2469	1695		1516.76	557.447	93.6002
546.069	0.0501645	0.0322831			1519.07	890	886	944	911	900	922	909	924	1030	1042	939	960	1044	1121	1690	3169	2219	2194	2528	3342	3828	4837	2460	2204	2366	2281	1968	1855	1708	2885	2210	3359	3153	2247	3207	2335	2803	2125	2413	1669		1519.07	484.518	125.862
546.331	0.0543011	0.020895			1521.38	885	893	941	907	900	928	900	926	1018	999	968	972	1039	1085	1707	3213	2282	2220	2534	3341	3847	4963	2473	2256	2390	2390	2073	1913	1696	2907	2181	3451	3261	2413	3350	2377	2854	2139	2505	1693		1521.38	630.942	180.401
546.593	0.058	0.0215156			1523.68	912	891	948	919	918	915	907	911	1026	994	959	966	1027	1112	1719	3144	2270	2251	2556	3425	3848	4933	2451	2232	2385	2443	2190	1928	1731	3066	2208	3486	3113	2474	3318	2368	2874	2225	2403	1758		1523.68	602.716	192.221
546.855	0.034446	0.0194364			1525.99	888	891	939	909	924	912	909	891	1032	1018	928	974	1036	1104	1726	3138	2277	2304	2617	3367	3750	4966	2448	2244	2430	2381	2221	1996	1750	3118	2216	3529	3162	2483	3462	2381	2787	2157	2394	1819		1525.99	750.836	257.328
547.117	0.0481056	0.0121912			1528.29	898	882	947	901	910	942	908	912	1014	988	953	982	1057	1096	1787	3236	2279	2232	2608	3402	3696	4891	2495	2288	2481	2566	2211	2028	1782	3151	2197	3620	3123	2553	3534	2406	2796	2280	2402	1872		1528.29	827.3	286.727
547.379	0.00513117	0.0221514			1530.6	897	892	944	902	904	930	899	903	1036	1034	952	965	1036	1163	1729	3201	2295	2299	2582	3297	3647	4690	2376	2312	2420	2578	2205	2151	1727	3192	2180	3671	3131	2597	3593	2465	2711	2310	2407	1901		1530.6	891.104	407.423
547.641	0.0464825	0.0308646			1532.9	916	928	936	913	916	932	905	910	1012	977	956	972	1035	1132	1706	3253	2353	2314	2696	3353	3677	4732	2346	2388	2521	2669	2276	2171	1751	3287	2229	3728	3172	2616	3652	2455	2747	2289	2460	1954		1532.9	955.245	425.422
547.903	0.0485616	0.0257966			1535.2	917	900	941	898	915	917	887	922	1044	993	960	968	1055	1150	1745	3221	2367	2328	2766	3307	3734	4497	2449	2300	2572	2745	2166	2123	1756	3274	2312	3749	3099	2652	3556	2435	2656	2221	2533	1933		1535.2	864.719	375.726
548.165	0.0279046	0.0404906			1537.5	912	897	955	918	900	922	917	912	1067	1010	944	958	1047	1151	1742	3277	2368	2301	2764	3320	3833	4427	2439	2497	2695	2821	2190	2109	1755	3352	2330	3796	3169	2631	3612	2317	2567	2299	2600	1977		1537.5	926.523	360.34
548.427	0.034766	0.014215			1539.8	914	900	955	897	916	923	894	931	1048	1004	954	962	1045	1156	1684	3204	2383	2347	2796	3309	3913	4348	2340	2533	2724	2862	2153	2048	1740	3499	2400	3867	3187	2653	3425	2378	2636	2230	2578	1952		1539.8	745.652	298.268
548.689	0.0372904	0.0129297			1542.1	922	916	974	900	925	933	906	905	1048	1002	946	973	1076	1119	1727	3317	2302	2401	2874	3364	4067	4293	2515	2546	2726	2976	2134	1992	1747	3579	2533	3846	3100	2597	3386	2339	2564	2211	2645	1963		1542.1	713.104	241.511
548.951	0.0396357	0.0229561			1544.4	914	895	945	911	908	919	902	915	1064	999	984	945	1056	1177	1640	3396	2323	2417	2960	3398	4184	4220	2389	2529	2798	2993	2204	2065	1722	3559	2430	3852	3115	2790	3306	2259	2578	2203	2650	1951		1544.4	639.875	314.075
549.213	0.0335194	0.0120265			1546.7	900	942	954	920	904	920	921	910	1045	995	944	980	1063	1154	1693	3412	2347	2365	2991	3440	4132	4114	2427	2521	2765	3128	2186	2039	1720	3615	2546	3831	3042	2745	3322	2243	2576	2137	2742	1918		1546.7	662.96	287.959
549.475	0.0281518	0.00639755			1549	892	913	949	912	913	918	906	917	1059	1003	970	954	1098	1151	1677	3354	2283	2368	3070	3491	4483	4184	2496	2397	2822	3103	2292	2033	1844	3795	2685	3813	2963	2693	3291	2216	2621	2142	2735	1910		1549	639.355	282.168
549.737	0.0383478	0.02716			1551.29	897	905	974	901	929	918	902	920	1044	1023	957	935	1084	1195	1678	3434	2320	2472	3139	3489	4523	4230	2496	2427	2789	3141	2325	2101	1776	3703	2814	3866	2956	2727	3368	2162	2671	2069	2884	1954		1551.29	724.058	350.703
549.999	0.0194246	0.0209913			1553.59	898	881	956	899	898	922	906	923	1044	1028	950	993	1048	1160	1679	3472	2273	2582	3155	3522	4804	4303	2654	2441	2829	3164	2418	2112	1769	3797	2886	4003	2921	2766	3461	2193	2697	2076	2996	1954		1553.59	825.062	362.565
550.261	0.0281479	0.0348282			1555.88	898	888	934	918	912	917	900	913	1051	1015	950	949	1068	1146	1669	3381	2290	2488	3168	3572	4892	4216	2637	2448	2884	3219	2506	2232	1822	3815	2927	4029	2965	2780	3544	2301	2770	2144	3046	1915		1555.88	916.365	483.756
550.523	0.041262	0.0298275			1558.18	908	890	941	911	909	924	927	940	1055	1041	954	963	1096	1154	1690	3189	2311	2507	3207	3519	4981	4180	2610	2426	2804	3167	2555	2210	1829	3591	2905	4192	2932	2826	3450	2303	2916	2184	3208	1904		1558.18	830.962	463.277
550.785	0.0335395	0.0180071			1560.47	916	882	941	905	927	934	926	923	1071	1027	942	967	1093	1164	1707	3302	2243	2490	3240	3669	5266	4267	2683	2386	2904	3197	2660	2370	1884	3553	2908	4139	2815	2852	3564	2392	2985	2227	3445	1958		1560.47	953.849	625.128
551.047	0.0318709	0.0200569			1562.76	901	904	956	910	931	933	915	906	1079	1037	969	981	1098	1149	1715	3222	2373	2467	3082	3649	5407	4185	2669	2353	2982	3201	2674	2379	1893	3518	2909	4311	2826	2831	3540	2499	3018	2310	3590	1901		1562.76	939.021	636.309
551.309	0.0304199	0.0207291			1565.06	900	899	972	909	912	929	901	923	1049	1012	957	982	1076	1154	1697	3195	2361	2466	3145	3767	5562	4120	2596	2384	3076	3077	2750	2422	1890	3434	2974	4180	2811	2810	3578	2586	3193	2371	3765	1876		1565.06	986.473	681.82
551.571	0.0372251	0.0285182			1567.35	908	898	977	921	911	931	920	913	1060	1007	942	946	1096	1153	1692	3103	2267	2446	3043	3895	5562	4246	2679	2331	3094	2915	2619	2421	1850	3365	2938	4156	2810	2958	3661	2765	3297	2354	3946	1785		1567.35	1079.2	683.659
551.833	0.0260536	0.0178697			1569.64	905	922	952	933	915	925	904	916	1080	983	958	981	1098	1180	1750	3019	2294	2476	2935	3877	5554	4216	2670	2354	3011	3005	2648	2381	1928	3408	2892	4028	2809	2892	3801	2862	3593	2412	4135	1916		1569.64	1229.2	646.825
552.095	0.0279461	0.0148335			1571.93	907	885	949	919	925	951	915	905	1048	995	934	964	1085	1189	1797	2997	2219	2453	2935	3844	5429	4247	2555	2390	2976	2890	2568	2328	1926	3347	2941	4147	2736	2776	3852	2982	3836	2569	4137	1883		1571.93	1290.47	597.314
552.357	0.0554725	0.0220814			1574.21	912	901	949	898	910	911	926	921	1056	990	949	966	1094	1157	1781	3069	2199	2476	2814	3831	5281	4026	2597	2255	3008	2838	2469	2155	1937	3328	3002	4110	2682	2819	3855	3056	4145	2694	4070	1832		1574.21	1304	428.124
552.619	0.0312242	0.0113124			1576.5	903	900	962	915	914	938	917	912	1091	999	938	962	1121	1179	1760	3068	2247	2421	2859	3876	5329	4078	2521	2246	2906	2792	2487	2202	1945	3204	2965	3916	2694	2877	4119	3191	4551	2923	4043	1897		1576.5	1578.78	479.251
552.881	0.0390672	0.023945			1578.79	915	904	935	908	908	920	925	917	1114	985	960	964	1082	1178	1820	3023	2182	2476	2889	3941	5177	3877	2595	2314	2889	2921	2396	2187	1988	3218	3071	3792	2670	2853	4365	3360	4563	3027	3945	1933		1578.79	1835.82	468.69
553.143	0.0515183	0.020782			1581.07	924	911	980	915	912	929	903	933	1089	983	969	955	1094	1188	1744	2977	2209	2456	2778	3897	5057	3767	2684	2307	2838	2855	2301	2158	1976	3196	2994	3768	2639	2748	4431	3397	4619	2987	3898	1946		1581.07	1913.1	444.436
553.405	0.0265098	0.00574254			1583.36	888	908	955	919	908	923	934	927	1090	1002	929	962	1073	1181	1800	2996	2130	2519	2744	3904	4908	3733	2779	2236	2875	2937	2257	2207	1944	3167	2852	3636	2576	2804	4409	3471	4444	2977	3751	1974		1583.36	1902.63	498.485
553.667	0.0464519	0.0211818			1585.64	890	908	937	950	919	925	908	930	1075	983	944	983	1096	1230	1781	3064	2085	2539	2710	4005	4814	3619	2709	2242	2805	2920	2211	2150	1910	3244	2783	3488	2586	2788	4597	3307	4093	2812	3720	2124		1585.64	2102.38	446.831
553.929	0.0530313	0.0175646			1587.93	907	902	963	938	934	943	913	911	1104	1000	947	964	1074	1196	1755	3074	2146	2482	2699	3999	4551	3499	2863	2225	2807	3001	2188	2080	1855	3183	2809	3386	2530	2753	4449	3254	3874	2755	3662	2142		1587.93	1966.37	382.467
554.191	0.0276966	0.0237363			1590.21	891	911	950	914	890	921	914	921	1077	994	945	978	1118	1184	1725	2946	2102	2475	2510	3920	4393	3373	2715	2133	2681	3066	2096	2080	1899	3063	2706	3378	2513	2678	4332	3027	3560	2658	3430	2238		1590.21	1861.58	388.386
554.453	0.0497147	0.0236128			1592.49	903	916	926	916	911	936	908	911	1098	973	919	984	1092	1182	1667	2913	2007	2487	2585	3812	4265	3391	2785	2134	2618	3173	2013	1988	1812	3117	2723	3271	2526	2741	4279	2842	3285	2602	3479	2212		1592.49	1821.01	302.582
554.715	0.0189484	0.0245997			1594.77	907	921	921	910	922	895	906	906	1124	991	908	988	1070	1165	1682	2824	1984	2378	2573	3696	4177	3451	2595	2125	2622	3259	2053	2076	1739	3031	2717	3034	2502	2742	4162	2760	3173	2481	3297	2198		1594.77	1716.64	397.048
554.977	0.0250195	0.025323			1597.05	895	893	950	923	913	927	905	938	1085	981	943	956	1059	1166	1622	2762	1929	2330	2539	3592	4076	3258	2629	2046	2522	3262	2023	1982	1746	3030	2690	2964	2491	2757	3900	2635	2997	2420	3176	2186		1597.05	1467.48	309.775
555.239	0.0318067	0.0278733			1599.33	891	895	938	923	910	952	927	911	1101	986	925	975	1094	1146	1609	2769	1916	2223	2474	3453	4107	3256	2564	2075	2624	3211	2044	1986	1681	3024	2637	2855	2512	2747	3812	2510	2797	2302	3029	2107		1599.33	1392.52	320.756
555.501	0.0336098	0.033727			1601.61	912	916	935	904	912	927	891	933	1085	947	911	957	1078	1183	1562	2613	1857	2276	2428	3211	4012	3217	2475	2022	2569	3201	2002	1955	1630	2954	2627	2806	2465	2772	3701	2427	2712	2179	2848	2053		1601.61	1294.74	296.982
555.763	0.0249486	0.0265984			1603.89	891	894	915	920	914	929	895	915	1069	997	928	966	1037	1157	1538	2583	1817	2145	2410	3109	3930	3058	2398	1977	2603	3133	1989	2009	1598	2893	2498	2711	2450	2703	3604	2382	2557	2056	2687	1956		1603.89	1211.15	358.445
556.025	0.0219079	0.0174625			1606.17	905	892	927	906	893	918	912	907	1082	987	921	963	1072	1138	1547	2527	1778	2016	2406	2962	3894	3081	2300	1928	2603	2978	1955	1954	1574	2886	2371	2644	2391	2646	3580	2363	2470	1977	2484	1844		1606.17	1200.73	311.134
556.287	0.0435776	0.0138526			1608.44	900	892	925	900	915	909	901	914	1087	965	917	938	1058	1104	1543	2474	1771	1996	2343	2847	3835	3121	2189	1939	2644	2799	1958	2030	1518	2790	2281	2569	2544	2550	3399	2372	2411	2019	2484	1853		1608.44	1033.48	395.042
556.549	0.0411403	0.02356			1610.72	882	900	943	890	910	932	893	890	1080	986	931	961	1053	1134	1511	2425	1714	1954	2316	2751	3762	2960	2150	1965	2648	2692	1932	1942	1549	2791	2325	2612	2437	2756	3391	2359	2356	2008	2400	1844		1610.72	1039.39	315.157
556.811	0.0548904	0.0312371			1612.99	886	888	948	894	908	927	901	914	1048	950	917	971	1052	1120	1479	2315	1755	1829	2267	2660	3644	2948	2051	1968	2506	2520	1893	2007	1531	2792	2263	2459	2394	2643	3292	2347	2402	1930	2272	1814		1612.99	954.447	388.471
557.073	0.0371992	0.021718			1615.27	893	900	921	899	907	906	910	915	1057	967	935	963	1036	1092	1496	2304	1671	1837	2212	2502	3690	3017	1970	1910	2506	2412	1913	2006	1486	2755	2098	2392	2287	2606	3357	2425	2400	2013	2276	1800		1615.27	1033.65	395.973
557.335	0.0344809	0.0255607			1617.54	893	898	925	900	908	900	904	903	1087	950	897	963	1020	1086	1489	2196	1639	1797	2147	2425	3508	2797	1889	1882	2335	2315	1915	1977	1495	2741	2196	2378	2139	2571	3438	2398	2440	2063	2203	1838		1617.54	1129	375.651
557.596	0.0452925	0.0349852			1619.81	891	882	915	898	909	903	903	905	1066	965	926	968	1000	1084	1446	2106	1623	1731	2109	2410	3426	2754	1736	1895	2291	2215	1842	1953	1516	2700	2103	2327	2122	2445	3344	2438	2408	2082	2190	1804		1619.81	1049.47	360.495
557.858	0.0435323	0.0282386			1622.08	880	902	932	899	919	897	895	887	1041	974	920	960	997	1091	1420	2097	1597	1697	2076	2390	3278	2588	1803	1812	2336	2178	1848	2002	1506	2673	1983	2259	2035	2449	3381	2472	2325	1989	2113	1779		1622.08	1101.06	418.493
558.12	0.0471754	0.0297132			1624.35	884	893	921	884	906	912	904	899	1039	945	930	942	1004	1083	1366	2037	1520	1678	2016	2307	3225	2614	1720	1694	2182	2012	1846	1952	1511	2683	2101	2230	1962	2342	3416	2371	2258	1953	2135	1781		1624.35	1150.76	377.634
558.382	0.0301317	0.0120926			1626.62	878	903	939	889	896	899	899	909	1019	964	904	948	1025	1047	1408	2005	1545	1664	1957	2293	3029	2478	1658	1640	2128	2004	1800	1854	1475	2561	1977	2133	1932	2276	3441	2359	2175	1984	2052	1743		1626.62	1190.57	288.904
558.644	0.0380859	0.0205138			1628.89	913	902	899	891	899	907	892	906	1023	933	917	957	997	1051	1368	1969	1512	1622	1924	2216	2947	2396	1612	1614	2109	1963	1782	1861	1522	2554	1927	2095	1937	2182	3472	2378	1998	1808	2058	1666		1628.89	1236.48	305.291
558.906	0.0305444	0.0164742			1631.16	895	885	913	911	898	898	910	905	1004	973	923	943	1004	1024	1338	1952	1496	1623	1906	2127	2744	2382	1602	1540	2021	1942	1697	1786	1495	2504	1969	2000	1860	2157	3283	2243	2009	1745	2041	1715		1631.16	1062.47	239.783
559.168	0.0377384	0.0233719			1633.43	884	896	897	884	897	891	887	902	994	959	926	932	1009	1033	1357	2000	1463	1597	1841	2159	2578	2289	1574	1467	1985	1933	1790	1671	1470	2448	1920	1981	1763	1996	3160	2242	1862	1691	1931	1611		1633.43	954.538	134.365
559.43	0.0422814	0.0243631			1635.69	887	897	908	888	913	917	914	918	999	936	905	951	1005	1055	1330	1885	1424	1573	1881	2050	2541	2238	1595	1529	1875	1767	1725	1647	1439	2396	1900	1944	1762	1970	3112	2149	1860	1618	1911	1622		1635.69	921.679	120.024
559.692	0.0441533	0.0268016			1637.96	882	897	911	890	897	898	885	908	994	929	912	936	979	1039	1316	1923	1343	1499	1786	1956	2448	2090	1539	1434	1804	1741	1646	1589	1458	2333	1840	1834	1630	1864	3016	2078	1805	1617	1906	1551		1637.96	840.881	71.7463
559.954	0.026757	0.0287085			1640.23	889	902	928	902	892	880	881	889	995	926	920	933	967	1010	1297	1915	1382	1463	1776	1954	2338	2086	1527	1381	1808	1811	1661	1517	1403	2239	1768	1800	1619	1766	2906	1999	1766	1518	1924	1515		1640.23	746.136	9.51861
560.216	0.023481	0.0187615			1642.49	873	866	904	897	894	882	915	909	1001	944	926	941	963	1020	1273	1865	1358	1483	1783	1935	2234	1979	1460	1386	1663	1709	1644	1494	1386	2228	1802	1802	1570	1787	2816	1932	1671	1558	1846	1449		1642.49	671.433	-3.67339
560.478	0.0403561	0.0222629			1644.75	886	912	880	891	899	891	873	895	996	942	923	944	977	1021	1235	1854	1379	1441	1683	1821	2186	2008	1500	1368	1693	1651	1584	1493	1366	2197	1723	1811	1500	1706	2697	1872	1688	1536	1839	1409		1644.75	567.765	5.15551
560.74	0.0530596	0.0253049			1647.02	890	882	902	884	874	891	888	879	982	911	903	912	947	1018	1219	1831	1338	1409	1701	1755	2106	1979	1459	1372	1648	1669	1523	1537	1349	2163	1725	1733	1518	1641	2627	1768	1648	1465	1806	1388		1647.02	513.123	58.9908
561.002	0.027186	0.0210041			1649.28	887	900	910	889	880	901	878	886	991	926	895	931	961	981	1226	1787	1295	1406	1704	1808	2015	1924	1507	1383	1565	1672	1531	1579	1333	2225	1653	1741	1490	1621	2589	1667	1603	1479	1774	1367		1649.28	490.496	110.818
561.263	0.0422864	0.0204941			1651.54	859	890	893	892	907	883	890	879	979	921	923	936	971	993	1169	1743	1332	1438	1717	1812	2060	1896	1493	1344	1489	1675	1477	1547	1293	2101	1584	1701	1432	1588	2506	1658	1627	1474	1795	1350		1651.54	422.876	88.6208
561.525	0.0557382	0.0315971			1653.8	883	869	905	890	883	878	882	880	981	925	897	938	956	976	1170	1709	1294	1422	1688	1785	1913	1802	1455	1379	1619	1676	1488	1603	1309	2194	1550	1722	1396	1559	2484	1606	1569	1440	1791	1322		1653.8	416.253	154.385
561.787	0.0334791	0.0258388			1656.06	879	883	900	888	892	899	889	891	972	909	914	925	957	977	1182	1593	1259	1403	1608	1696	1923	1831	1407	1354	1566	1668	1549	1587	1293	2134	1565	1667	1417	1543	2463	1518	1630	1382	1814	1348		1656.06	410.618	148.096
562.049	0.0167633	0.0168515			1658.32	863	870	900	887	874	879	879	880	954	946	908	933	955	992	1172	1598	1241	1407	1583	1739	1862	1782	1454	1353	1607	1659	1564	1554	1217	2149	1498	1689	1389	1566	2361	1556	1595	1450	1702	1289		1658.32	323.962	124.737
562.311	0.0402252	0.0227613			1660.57	864	871	895	885	885	890	899	911	962	905	898	914	956	984	1147	1538	1272	1409	1604	1697	1779	1776	1429	1374	1493	1685	1622	1621	1245	2121	1483	1642	1438	1491	2404	1506	1634	1439	1760	1313		1660.57	382.275	201.293
562.573	0.0342872	0.0154556			1662.83	876	874	931	895	884	900	877	872	966	923	914	931	930	984	1132	1543	1205	1356	1551	1677	1868	1733	1415	1306	1502	1632	1596	1556	1207	2156	1463	1652	1347	1496	2290	1482	1611	1403	1793	1328		1662.83	283.548	145.748
562.835	0.0356021	0.0220533			1665.09	875	868	905	860	885	890	906	897	971	915	911	927	921	988	1147	1553	1188	1394	1550	1639	1764	1727	1396	1351	1481	1536	1550	1535	1239	2094	1458	1650	1361	1519	2264	1481	1586	1401	1857	1376		1665.09	272.772	134.087
563.097	0.0352592	0.0141384			1667.34	877	874	884	882	879	880	898	884	983	905	910	898	940	965	1155	1506	1213	1429	1522	1631	1788	1748	1367	1307	1495	1546	1575	1457	1221	2060	1400	1648	1407	1531	2234	1513	1623	1384	1932	1379		1667.34	257.936	65.2937
563.359	0.0435508	0.0237985			1669.6	872	891	883	878	874	883	880	913	961	906	895	906	933	974	1128	1511	1203	1359	1496	1596	1813	1705	1339	1321	1450	1578	1469	1389	1175	2055	1385	1606	1427	1453	2275	1492	1621	1419	2113	1418		1669.6	314.031	6.35156
563.621	0.0272519	0.023548			1671.85	882	865	896	877	880	885	895	885	963	915	907	921	944	972	1104	1502	1233	1414	1519	1621	1701	1712	1379	1328	1424	1509	1473	1396	1227	2011	1410	1681	1381	1481	2195	1523	1660	1457	2097	1464		1671.85	249.048	22.2446
563.882	0.0492291	0.0205464			1674.1	874	880	902	885	871	876	875	882	965	923	896	932	924	962	1181	1479	1212	1312	1458	1603	1725	1695	1380	1284	1450	1505	1373	1380	1222	1978	1462	1586	1425	1453	2157	1557	1657	1482	2191	1419		1674.1	225.977	14.9559
564.144	0.0366408	0.0103628			1676.36	881	862	885	875	865	890	882	885	964	894	888	920	949	969	1183	1472	1198	1350	1474	1574	1750	1673	1349	1267	1414	1489	1415	1336	1195	1947	1401	1593	1421	1521	2179	1561	1676	1496	2185	1457		1676.36	262.809	-20.5314
564.406	0.0375196	0.0316321			1678.61	878	871	895	876	897	909	865	885	949	909	920	921	928	974	1172	1449	1158	1311	1460	1551	1691	1656	1332	1318	1427	1465	1354	1328	1206	1936	1424	1534	1446	1476	2168	1620	1716	1534	2115	1412		1678.61	266.533	-20.2356
564.668	0.0453131	0.0187607			1680.86	859	877	898	884	884	878	894	900	962	920	911	926	946	971	1201	1390	1177	1313	1452	1548	1732	1708	1313	1248	1429	1457	1325	1300	1164	1839	1381	1532	1469	1549	2092	1685	1735	1553	2026	1490		1680.86	205.141	-40.173
564.93	0.0469093	0.0395252			1683.11	874	881	881	897	885	886	881	882	978	895	873	914	912	957	1228	1471	1153	1293	1427	1522	1643	1698	1316	1302	1467	1488	1291	1262	1189	1811	1411	1558	1471	1563	2030	1692	1703	1497	1950	1433		1683.11	157.622	-70.358
565.192	0.0356243	0.0387285			1685.36	870	880	875	885	890	881	887	883	966	879	905	890	933	966	1196	1441	1205	1278	1439	1538	1671	1717	1308	1279	1431	1431	1294	1290	1204	1807	1365	1508	1478	1548	1953	1754	1628	1498	1903	1404		1685.36	94.9661	-34.8008
565.454	0.0299381	0.013232			1687.61	863	854	903	872	894	885	876	897	949	899	897	921	927	972	1174	1407	1178	1287	1442	1537	1693	1708	1297	1267	1442	1432	1313	1322	1185	1797	1386	1514	1437	1578	1915	1733	1638	1506	1847	1437		1687.61	71.1645	4.4951
565.716	0.0472868	0.0276934			1689.85	865	876	891	878	863	888	889	890	964	906	896	920	918	967	1155	1382	1181	1263	1410	1528	1603	1683	1308	1259	1437	1440	1302	1273	1140	1767	1391	1501	1404	1502	1914	1777	1663	1424	1766	1397		1689.85	84.2071	-37.4702
565.978	0.0377735	0.0405553			1692.1	883	896	906	863	866	884	876	870	943	891	923	907	907	969	1096	1404	1230	1282	1436	1486	1633	1644	1291	1253	1429	1432	1263	1287	1157	1712	1368	1490	1408	1496	1843	1749	1645	1491	1665	1364		1692.1	27.077	-16.697
566.239	0.0300789	0.0212699			1694.35	874	870	891	862	875	873	877	890	974	893	883	920	927	930	1099	1408	1198	1256	1401	1512	1639	1645	1334	1219	1443	1421	1259	1308	1154	1724	1355	1468	1387	1471	1829	1769	1604	1458	1563	1319		1694.35	26.749	10.818
566.501	0.0393843	0.00643019			1696.59	885	867	910	892	880	879	884	881	945	910	898	902	913	940	1104	1374	1155	1267	1401	1471	1624	1696	1287	1229	1465	1388	1278	1294	1169	1697	1350	1509	1373	1434	1820	1705	1537	1445	1579	1317		1696.59	31.195	3.07984
566.763	0.0415695	0.0186126			1698.84	859	879	894	872	885	877	886	899	945	910	883	903	918	938	1052	1326	1154	1297	1372	1471	1615	1648	1287	1246	1464	1383	1274	1280	1193	1738	1341	1445	1369	1394	1769	1776	1670	1440	1559	1244		1698.84	-6.61559	-4.90765
567.025	0.0431772	0.0231024			1701.08	874	868	886	871	879	889	882	887	975	891	900	895	913	956	1089	1336	1169	1263	1345	1456	1659	1692	1297	1276	1463	1412	1278	1272	1134	1650	1342	1531	1382	1397	1755	1682	1638	1485	1533	1205		1701.08	-7.71652	-7.1408
567.287	0.0422342	0.00793576
567.549	0.0370169	0.0266233
567.811	0.0433728	0.0248388
568.072	0.0330607	0.0229401
568.334	0.0349649	0.0328739
568.596	0.0341965	0.0266959
568.858	0.0336424	0.0157978
569.12	0.0284402	0.0260393
569.382	0.0423673	0.0178297
569.644	0.0297178	0.024914
569.905	0.035343	0.0278389
570.167	0.0391263	0.0315699
570.429	0.0379769	0.0203404
570.691	0.0198671	0.0181507
570.953	0.0297146	0.0137756
571.215	0.0508224	0.0239047
571.476	0.0336675	0.0286039
571.738	0.0525399	0.0275348
572	0.0411413	0.0323725
572.262	0.0220481	0.0253567
572.524	0.0481119	0.0174695
572.786	0.0373925	0.0228581
573.047	0.0544126	0.0187863
573.309	0.028402	0.0253064
573.571	0.0391171	0.0262279
573.833	0.045461	0.0270481
574.095	0.0389201	0.010747
574.356	0.0370379	0.0328076
574.618	0.0338977	0.0237225
574.88	0.0455127	0.0201904
575.142	0.0427938	0.0211795
575.404	0.0464037	0.0392559
575.665	0.0430422	0.0311069
575.927	0.0473545	0.0272064
576.189	0.0339608	0.0234861
576.451	0.0427988	0.0355171
576.713	0.0347514	0.0276756
576.974	0.0473435	0.0131742
577.236	0.0306713	0.0257316
577.498	0.0306309	0.0312349
577.76	0.0487314	0.0339531
578.022	0.0433767	0.0298001
578.283	0.0374054	0.0231088
578.545	0.0275782	0.0326892
578.807	0.0384381	0.0352866
579.069	0.039408	0.0184055
579.33	0.0360583	0.0230725
579.592	0.014088	0.0300892
579.854	0.0430271	0.0124486
580.116	0.0372976	0.0301583
580.377	0.0251778	0.0264943
580.639	0.0336538	0.0349439
580.901	0.0486972	0.0311252
581.163	0.0446425	0.0215725
581.425	0.0313976	0.029473
581.686	0.0409332	0.0182966
581.948	0.0332924	0.0202452
582.21	0.0398345	0.0336287
582.472	0.0483293	0.016704
582.733	0.0481204	0.0244775
582.995	0.0530578	0.017937
583.257	0.0362527	0.0287822
583.518	0.0418262	0.0402372
583.78	0.0470753	0.0293831
584.042	0.0439272	0.0325433
584.304	0.0412078	0.0286398
584.565	0.0477807	0.0310777
584.827	0.0456279	0.0214626
585.089	0.0216121	0.0332252
585.351	0.036796	0.0376038
585.612	0.0338238	0.0400066
585.874	0.0483835	0.0339085
586.136	0.051894	0.0269429
586.397	0.0189668	0.0327895
586.659	0.0322724	0.0168632
586.921	0.0310536	0.0350285
587.183	0.041871	0.0350101
587.444	0.055781	0.0391051
587.706	0.0413909	0.0281842
587.968	0.0382242	0.0332655
588.229	0.0443218	0.0184782
588.491	0.0322734	0.0253162
588.753	0.0507578	0.0276514
589.014	0.0350455	0.0357354
589.276	0.0303374	0.0368548
589.538	0.0429244	0.0338318
589.799	0.0304322	0.030622
590.061	0.0481708	0.0292958
590.323	0.0232442	0.026783
590.585	0.0481814	0.0315161
590.846	0.0235601	0.0325602
591.108	0.0433107	0.0362146
591.37	0.0477875	0.0279954
591.631	0.0384041	0.0229429
591.893	0.0250092	0.0247593
592.155	0.00986845	0.024008
592.416	0.0242124	0.0195912
592.678	0.0449706	0.0277737
592.94	0.0642248	0.035007
593.201	0.0344434	0.0276525
593.463	0.0423461	0.0444931
593.725	0.0218838	0.0374533
593.986	0.0413895	0.0251986
594.248	0.0521715	0.0320135
594.509	0.028709	0.0327552
594.771	0.0381202	0.0418906
595.033	0.037999	0.0362232
595.294	0.0422695	0.0327368
595.556	0.0529352	0.0268628
595.818	0.025432	0.0261948
596.079	0.0421196	0.033974
596.341	0.0331107	0.0310464
596.603	0.0430594	0.0311543
596.864	0.0492233	0.0306601
597.126	0.0423911	0.0360929
597.387	0.0409226	0.0314866
597.649	0.0436481	0.024895
597.911	0.0393837	0.0343101
598.172	0.03825	0.0384854
598.434	0.0465452	0.0353128
598.696	0.049731	0.044852
598.957	0.0400341	0.0410575
599.219	0.0388319	0.0378572
599.48	0.0386884	0.0392973
599.742	0.0388513	0.0407191
600.004	0.0454512	0.0386207
600.265	0.045743	0.0422829
600.527	0.0557643	0.0471194
600.788	0.0461724	0.044086
601.05	0.0499499	0.0381693
601.312	0.0538229	0.0503485
601.573	0.0533511	0.0408463
601.835	0.0353559	0.0412059
602.096	0.0471008	0.0437358
602.358	0.0604551	0.037151
602.62	0.0642669	0.0552125
602.881	0.0381651	0.045451
603.143	0.0642976	0.0530243
603.404	0.0370656	0.0392469
603.666	0.0523179	0.0470912
603.927	0.0417385	0.0339964
604.189	0.053754	0.0529215
604.451	0.0543494	0.0404477
604.712	0.0519431	0.0482875
604.974	0.0378304	0.0330003
605.235	0.0500426	0.034653
605.497	0.0568675	0.0444852
605.758	0.0369955	0.0444364
606.02	0.0538515	0.0495292
606.281	0.0438323	0.0500529
606.543	0.0640216	0.0452464
606.805	0.0551326	0.0387936
607.066	0.0510471	0.0448199
607.328	0.0447505	0.0484267
607.589	0.0523385	0.0503496
607.851	0.0475157	0.0459845
608.112	0.0429549	0.04801
608.374	0.0520344	0.0460102
608.635	0.0514435	0.0498379
608.897	0.0601832	0.0432237
609.158	0.0602014	0.0467678
609.42	0.0530177	0.0464516
609.682	0.0688019	0.0531351
609.943	0.0647598	0.0485566
610.205	0.0664674	0.0486054
610.466	0.0541348	0.0437139
610.728	0.0569143	0.0544007
610.989	0.0602053	0.0469831
611.251	0.0543426	0.0483464
611.512	0.0706402	0.0451825
611.774	0.0541568	0.0521826
612.035	0.0798281	0.0502179
612.297	0.0687545	0.053973
612.558	0.0687247	0.046286
612.82	0.0666978	0.057903
613.081	0.0629026	0.0515615
613.343	0.0595383	0.0493956
613.604	0.0712431	0.0535969
613.866	0.058553	0.0612047
614.127	0.063999	0.0470181
614.389	0.0535625	0.0454385
614.65	0.0672438	0.0538118
614.912	0.0643948	0.0473792
615.173	0.0635445	0.0543235
615.435	0.0632992	0.0627859
615.696	0.0682868	0.0505852
615.958	0.0691497	0.0527033
616.219	0.0663186	0.0469781
616.48	0.0651287	0.0574921
616.742	0.0616387	0.05272
617.003	0.0628595	0.0556978
617.265	0.0681128	0.0527026
617.526	0.0659095	0.0607518
617.788	0.057289	0.0569885
618.049	0.0722382	0.0587652
618.311	0.0680761	0.0551468
618.572	0.0678445	0.0599689
618.834	0.0862192	0.0511218
619.095	0.0779137	0.056434
619.357	0.0735003	0.0529907
619.618	0.0708287	0.0592303
619.879	0.0689542	0.0532654
620.141	0.0746459	0.0656107
620.402	0.0684994	0.0600055
620.664	0.0737227	0.0686402
620.925	0.0776372	0.0706226
621.187	0.0700629	0.0600027
621.448	0.068914	0.0739896
621.709	0.082197	0.0669376
621.971	0.0802913	0.0633306
622.232	0.0753309	0.0595391
622.494	0.0730607	0.0688145
622.755	0.0687723	0.0637574
623.017	0.0808358	0.0793246
623.278	0.0693386	0.0694626
623.539	0.0756686	0.0709896
623.801	0.0810228	0.0639723
624.062	0.0836683	0.0739472
624.324	0.0757137	0.071439
624.585	0.0853638	0.0641365
624.846	0.0713182	0.0675738
625.108	0.0819497	0.0696108
625.369	0.0876923	0.0571368
625.631	0.087469	0.0783613
625.892	0.0793099	0.0690789
626.153	0.0704818	0.0605754
626.415	0.0877211	0.0714096
626.676	0.0932812	0.0787714
626.938	0.0837134	0.0765674
627.199	0.0830691	0.0722541
627.46	0.0919808	0.0723148
627.722	0.0742329	0.0671635
627.983	0.071681	0.0812439
628.245	0.0873556	0.0773184
628.506	0.0939659	0.0759089
628.767	0.081931	0.0756334
629.029	0.0715185	0.0671959
629.29	0.0826341	0.074979
629.551	0.0925461	0.0835483
629.813	0.088009	0.0767308
630.074	0.0864895	0.0812162
630.336	0.0939111	0.0786859
630.597	0.0912969	0.0756641
630.858	0.0956569	0.0865512
631.12	0.0906973	0.0857162
631.381	0.0844418	0.0958873
631.642	0.0905145	0.0956974
631.904	0.0969228	0.0875858
632.165	0.104766	0.095341
632.426	0.0817069	0.0740442
632.688	0.0840343	0.0875162
632.949	0.0984817	0.09235
633.21	0.110786	0.105789
633.472	0.115279	0.0931002
633.733	0.104906	0.0916659
633.994	0.101176	0.0874458
634.256	0.0916177	0.0931251
634.517	0.10357	0.0919696
634.778	0.0982121	0.105916
635.04	0.0958329	0.091345
635.301	0.0963654	0.0836624
635.562	0.118907	0.102574
635.824	0.104429	0.0951884
636.085	0.102649	0.101855
636.346	0.0904049	0.0982066
636.608	0.10494	0.108665
636.869	0.120879	0.10464
637.13	0.124242	0.0974059
637.392	0.109278	0.101208
637.653	0.126591	0.100545
637.914	0.109934	0.0979993
638.175	0.114626	0.105577
638.437	0.118794	0.10031
638.698	0.126216	0.117558
638.959	0.103804	0.116444
639.221	0.122554	0.117868
639.482	0.124701	0.113857
639.743	0.110748	0.110601
640.004	0.123084	0.111938
640.266	0.129917	0.124218
640.527	0.121483	0.11798
640.788	0.138702	0.115268
641.05	0.121251	0.11403
641.311	0.142794	0.117817
641.572	0.134849	0.119183
641.833	0.136802	0.109609
642.095	0.149769	0.125849
642.356	0.141965	0.126868
642.617	0.142797	0.126869
642.878	0.138891	0.132064
643.14	0.150996	0.126477
643.401	0.150484	0.114063
643.662	0.136261	0.123298
643.923	0.153141	0.129194
644.185	0.164251	0.126295
644.446	0.160666	0.127901
644.707	0.132748	0.120563
644.968	0.148398	0.126877
645.23	0.158452	0.138064
645.491	0.152149	0.145488
645.752	0.15823	0.133816
646.013	0.174171	0.142549
646.275	0.160368	0.140461
646.536	0.170021	0.141168
646.797	0.16403	0.13794
647.058	0.178376	0.147295
647.32	0.170306	0.142242
647.581	0.177631	0.146028
647.842	0.187189	0.148277
648.103	0.165848	0.146656
648.364	0.179345	0.144876
648.626	0.188593	0.148078
648.887	0.181427	0.155735
649.148	0.188961	0.161931
649.409	0.177706	0.157193
649.671	0.189582	0.158269
649.932	0.1815	0.16582
650.193	0.191023	0.164001
650.454	0.191674	0.156066
650.715	0.199858	0.164942
650.977	0.201165	0.156751
651.238	0.203424	0.166724
651.499	0.192226	0.163971
651.76	0.194615	0.173728
652.021	0.189565	0.169716
652.282	0.20697	0.17645
652.544	0.204781	0.175859
652.805	0.208974	0.173136
653.066	0.219003	0.179097
653.327	0.214053	0.177154
653.588	0.23315	0.194441
653.85	0.233712	0.185528
654.111	0.227727	0.192228
654.372	0.229994	0.201307
654.633	0.215183	0.194588
654.894	0.234627	0.197465
655.155	0.232939	0.194344
655.417	0.252734	0.20822
655.678	0.242149	0.204937
655.939	0.242856	0.207773
656.2	0.24051	0.199799
656.461	0.251821	0.212872
656.722	0.258204	0.210522
656.983	0.275145	0.206012
657.245	0.25626	0.218809
657.506	0.269639	0.228371
657.767	0.270329	0.221433
658.028	0.265978	0.211726
658.289	0.281877	0.226686
658.55	0.275673	0.225406
658.811	0.268526	0.216874
659.073	0.287539	0.237154
659.334	0.270136	0.233445
659.595	0.298437	0.237721
659.856	0.293523	0.228627
660.117	0.294489	0.252147
660.378	0.294688	0.251353
660.639	0.307182	0.253116
660.9	0.310168	0.2533
661.162	0.295363	0.250148
661.423	0.314462	0.2582
661.684	0.318792	0.261462
661.945	0.314764	0.269163
662.206	0.321955	0.266257
662.467	0.342052	0.277678
662.728	0.333636	0.282359
662.989	0.344724	0.286747
663.25	0.342088	0.269247
663.512	0.35957	0.283915
663.773	0.360662	0.29194
664.034	0.365181	0.289626
664.295	0.365907	0.306546
664.556	0.37645	0.310124
664.817	0.372581	0.306207
665.078	0.375678	0.301372
665.339	0.3708	0.31457
665.6	0.388441	0.313563
665.861	0.402897	0.324078
666.122	0.415482	0.323188
666.383	0.403137	0.317358
666.645	0.411744	0.340609
666.906	0.402595	0.338178
667.167	0.406115	0.328475
667.428	0.416268	0.328791
667.689	0.449921	0.341449
667.95	0.447305	0.34788
668.211	0.458754	0.365964
668.472	0.443452	0.368663
668.733	0.447578	0.359789
668.994	0.468465	0.366441
669.255	0.470783	0.383451
669.516	0.481169	0.383514
669.777	0.492164	0.388687
670.038	0.489907	0.381877
670.299	0.497349	0.395351
670.56	0.494864	0.399242
670.821	0.5227	0.406206
671.082	0.522913	0.408943
671.343	0.513241	0.409717
671.604	0.533937	0.428656
671.865	0.548984	0.424609
672.127	0.56055	0.440553
672.388	0.545205	0.432042
672.649	0.563888	0.447257
672.91	0.581917	0.447083
673.171	0.599799	0.461972
673.432	0.595793	0.464457
673.693	0.58806	0.465224
673.954	0.602217	0.467229
674.215	0.61118	0.48008
674.476	0.614401	0.490169
674.737	0.632643	0.494318
674.998	0.644327	0.503394
675.259	0.653172	0.508992
675.52	0.669124	0.516977
675.781	0.656375	0.5111
676.042	0.680515	0.519146
676.303	0.669542	0.526155
676.564	0.68112	0.535992
676.825	0.701432	0.543408
677.086	0.709209	0.543187
677.347	0.715477	0.561404
677.608	0.740505	0.55516
677.869	0.718419	0.557771
678.13	0.7343	0.565267
678.391	0.750106	0.57651
678.652	0.766132	0.600754
678.913	0.768254	0.588891
679.173	0.781546	0.592757
679.434	0.791021	0.60307
679.695	0.79321	0.600381
679.956	0.802129	0.610523
680.217	0.818818	0.627234
680.478	0.819587	0.636937
680.739	0.820592	0.640976
681	0.833894	0.653977
681.261	0.835082	0.647885
681.522	0.846169	0.6537
681.783	0.853147	0.667283
682.044	0.855538	0.682468
682.305	0.858563	0.69229
682.566	0.866984	0.688855
682.827	0.888068	0.700629
683.088	0.894252	0.714858
683.349	0.897869	0.717964
683.61	0.898582	0.718327
683.871	0.881037	0.729808
684.132	0.908259	0.729254
684.392	0.918719	0.748155
684.653	0.927516	0.758781
684.914	0.93085	0.775336
685.175	0.94164	0.766972
685.436	0.946945	0.762315
685.697	0.95635	0.780443
685.958	0.956537	0.795943
686.219	0.953438	0.810169
686.48	0.98749	0.830604
686.741	0.981978	0.826133
687.002	0.967858	0.820649
687.263	0.964266	0.830013
687.523	0.986712	0.83657
687.784	0.984189	0.850059
688.045	0.983617	0.852313
688.306	0.993299	0.842552
688.567	0.99411	0.854978
688.828	0.988426	0.881169
689.089	0.991161	0.86921
689.35	0.997851	0.894211
689.611	0.988875	0.88304
689.871	0.978147	0.89202
690.132	0.993198	0.903118
690.393	0.98561	0.888514
690.654	1	0.919979
690.915	0.99803	0.921042
691.176	0.98594	0.922793
691.437	0.98632	0.931627
691.698	0.982229	0.920746
691.959	0.994537	0.943589
692.219	0.977248	0.953254
692.48	0.97788	0.939503
692.741	0.96418	0.956451
693.002	0.953942	0.938325
693.263	0.92351	0.929086
693.524	0.929105	0.938989
693.785	0.932671	0.950818
694.045	0.931484	0.93897
694.306	0.920339	0.922307
694.567	0.894453	0.898873
694.828	0.882837	0.895478
695.089	0.895655	0.938922
695.35	0.90957	0.963125
695.61	0.898589	0.936051
695.871	0.898178	0.933029
696.132	0.885225	0.952681
696.393	0.890893	0.979632
696.654	0.881646	0.9849
696.915	0.882323	0.999809
697.175	0.862508	0.992835
697.436	0.873325	0.992595
697.697	0.884616	0.998736
697.958	0.870838	1
698.219	0.854477	0.988799
698.48	0.851906	0.999112
698.74	0.864098	0.996576
699.001	0.859634	0.997001
699.262	0.828616	0.983474
699.523	0.811197	0.987995
699.784	0.802285	0.963281
700.044	0.813544	0.989724
700.305	0.805637	0.989642
700.566	0.804379	0.99796
700.827	0.789498	0.967852
701.088	0.752761	0.955982
701.348	0.763056	0.969782
701.609	0.777793	0.971893
701.87	0.761374	0.973483
702.131	0.754011	0.972866
702.392	0.743639	0.956318
702.652	0.718159	0.939795
702.913	0.707822	0.938093
703.174	0.711352	0.941924
703.435	0.71667	0.948411
703.695	0.698401	0.934978
703.956	0.680279	0.92312
704.217	0.693756	0.924311
704.478	0.674503	0.923662
704.739	0.646036	0.905282
704.999	0.64986	0.897856
705.26	0.647768	0.8968
705.521	0.644347	0.905169
705.782	0.633095	0.878707
706.042	0.632815	0.880988
706.303	0.615472	0.87678
706.564	0.595522	0.861555
706.825	0.611786	0.86366
707.085	0.602526	0.859289
707.346	0.591289	0.841437
707.607	0.591163	0.847941
707.868	0.577073	0.843669
708.128	0.58107	0.826508
708.389	0.560687	0.818528
708.65	0.568496	0.815691
708.91	0.539892	0.805908
709.171	0.53799	0.803671
709.432	0.522224	0.783453
709.693	0.536947	0.778159
709.953	0.506551	0.783608
710.214	0.51512	0.756292
710.475	0.514031	0.755378
710.736	0.524608	0.762999
710.996	0.50708	0.748594
711.257	0.499891	0.743418
711.518	0.484595	0.728694
711.778	0.480302	0.728807
712.039	0.469817	0.729912
712.3	0.477473	0.730133
712.561	0.458861	0.688437
712.821	0.460586	0.696893
713.082	0.457289	0.695606
713.343	0.448467	0.680264
713.603	0.450315	0.681956
713.864	0.435471	0.665182
714.125	0.437224	0.670277
714.385	0.455404	0.664598
714.646	0.422808	0.653862
714.907	0.427775	0.645979
715.167	0.405216	0.634332
715.428	0.417794	0.634346
715.689	0.395247	0.618667
715.949	0.389518	0.610714
716.21	0.39335	0.61223
716.471	0.392895	0.617481
716.732	0.397361	0.607735
716.992	0.367657	0.595293
717.253	0.370348	0.584278
717.514	0.370049	0.572514
717.774	0.367943	0.567911
718.035	0.35087	0.565707
718.295	0.355893	0.563483
718.556	0.358404	0.556247
718.817	0.346841	0.546846
719.077	0.332743	0.538744
719.338	0.343585	0.54042
719.599	0.32515	0.530692
719.859	0.331148	0.528404
720.12	0.325901	0.521478
720.381	0.342771	0.515076
720.641	0.310487	0.499411
720.902	0.311574	0.516034
721.163	0.323035	0.504476
721.423	0.302859	0.492406
721.684	0.301971	0.48152
721.944	0.328066	0.484798
722.205	0.29534	0.461196
722.466	0.300138	0.475798
722.726	0.289916	0.455471
722.987	0.304361	0.458636
723.248	0.281726	0.454013
723.508	0.271584	0.453194
723.769	0.281059	0.436573
724.029	0.270194	0.428549
724.29	0.27579	0.434976
724.551	0.269415	0.428404
724.811	0.27157	0.42512
725.072	0.264589	0.411584
725.332	0.257401	0.413664
725.593	0.262497	0.411844
725.854	0.25771	0.402211
726.114	0.26596	0.402265
726.375	0.263738	0.396202
726.635	0.249518	0.39093
726.896	0.252724	0.379539
727.157	0.242994	0.387848
727.417	0.233586	0.365637
727.678	0.244813	0.370082
727.938	0.239596	0.358199
728.199	0.228571	0.351762
728.46	0.228932	0.357846
728.72	0.242657	0.354676
728.981	0.222703	0.34382
729.241	0.218462	0.337492
729.502	0.225957	0.337896
729.762	0.206677	0.328316
730.023	0.208551	0.341959
730.283	0.209152	0.330087
730.544	0.210622	0.319952
730.805	0.214972	0.328155
731.065	0.207297	0.324988
731.326	0.203258	0.323391
731.586	0.190357	0.295696
731.847	0.203047	0.315119
732.107	0.196396	0.302079
732.368	0.192916	0.303914
732.628	0.193106	0.296699
732.889	0.1908	0.298812
733.15	0.197199	0.301755
733.41	0.195837	0.289403
733.671	0.179973	0.285878
733.931	0.182402	0.29196
734.192	0.182873	0.26985
734.452	0.179381	0.283406
734.713	0.16816	0.285595
734.973	0.16732	0.271745
735.234	0.181652	0.280963
735.494	0.179142	0.251185
735.755	0.1653	0.258965
736.015	0.180869	0.265005
736.276	0.165325	0.270348
736.536	0.166445	0.255404
736.797	0.170555	0.25561
737.057	0.170074	0.257008
737.318	0.160158	0.258532
737.578	0.166136	0.246931
737.839	0.152144	0.244348
738.099	0.14835	0.231107
738.36	0.149332	0.244406
738.62	0.14351	0.227317
738.881	0.14327	0.223201
739.141	0.134126	0.231242
739.402	0.159746	0.227564
739.662	0.153665	0.20952
739.923	0.144461	0.209606
740.183	0.15152	0.231143
740.444	0.143011	0.212916
740.704	0.157018	0.225117
740.965	0.140231	0.206034
741.225	0.116007	0.209724
741.486	0.139143	0.207737
741.746	0.138043	0.200921
742.007	0.130086	0.197743
742.267	0.129869	0.202489
742.528	0.117286	0.187909
742.788	0.121043	0.196258
743.048	0.132454	0.203468
743.309	0.131385	0.188968
743.569	0.127442	0.191159
743.83	0.12947	0.177899
744.09	0.125325	0.181111
744.351	0.111675	0.187667
744.611	0.116753	0.187736
744.872	0.137904	0.175918
745.132	0.138971	0.182873
745.392	0.127894	0.183716
745.653	0.107804	0.17002
745.913	0.113604	0.160926
746.174	0.117781	0.184681
746.434	0.12093	0.171469
746.695	0.115546	0.173822
746.955	0.105959	0.167269
747.215	0.0972205	0.168981
747.476	0.100717	0.148705
747.736	0.0942574	0.175102
747.997	0.112197	0.166528
748.257	0.104098	0.163015
748.518	0.108525	0.157493
748.778	0.0986387	0.154131
749.038	0.0986424	0.151755
749.299	0.0947428	0.151615
749.559	0.109863	0.154108
749.82	0.103352	0.151982
750.08	0.0812474	0.144214
[truncated: 2 more columns]

## Sheet: Figure 3
Main Text
Figure 3
a	From Top to bottom			b	From Top to bottom					c	From Top to bottom			d	From Top to bottom
Biotin	#1	#2		Streptavidn	#1	#2	#3	#4		HD22	#1	#2		Thrombin	#1	#2	#3	#4
Raman shift (1/cm)	Intensity (Counts)	Intensity (Counts)		Raman shift (1/cm)	Intensity (Counts)	Intensity (Counts)	Intensity (Counts)	Intensity (Counts)		Raman shift (1/cm)	Intensity (Counts)	Intensity (Counts)		Raman shift (1/cm)	Intensity (Counts)	Intensity (Counts)	Intensity (Counts)	Intensity (Counts)
800.66	983	995		800.66	1001	939	951	1000		800.66	834	890		800.924	835	870	830	817
803.23	967	1001		803.23	976	968	941	966		803.23	812	948		803.488	831	876	830	819
805.799	995	1005		805.799	987	961	973	973		805.799	824	957		806.051	836	921	822	813
808.366	965	1023		808.366	984	966	947	967		808.366	834	941		808.613	836	905	823	834
810.933	971	991		810.933	1005	977	982	976		810.933	834	925		811.174	819	892	819	833
813.499	976	991		813.499	997	965	977	959		813.499	834	898		813.734	823	914	826	826
816.064	969	1009		816.064	1013	968	963	974		816.064	831	880		816.293	832	922	807	843
818.628	984	1003		818.628	966	950	971	999		818.628	845	905		818.851	833	899	833	827
821.191	977	1005		821.191	1000	994	956	948		821.191	827	899		821.409	826	893	826	838
823.753	996	1013		823.753	1010	973	964	975		823.753	829	891		823.965	833	880	807	822
826.314	1003	1043		826.314	1003	967	965	990		826.314	834	869		826.52	835	902	817	824
828.874	984	1005		828.874	975	968	972	978		828.874	835	886		829.074	829	891	811	851
831.433	963	988		831.433	962	940	964	959		831.433	852	886		831.628	826	889	815	833
833.991	975	1001		833.991	999	958	977	947		833.991	836	873		834.18	835	901	826	836
836.548	970	1007		836.548	986	991	951	969		836.548	830	874		836.732	833	876	813	834
839.104	992	1010		839.104	974	949	959	961		839.104	844	871		839.282	831	884	830	838
841.659	944	996		841.659	1000	958	963	968		841.659	827	865		841.832	847	887	825	844
844.214	985	978		844.214	988	967	943	977		844.214	829	862		844.38	831	884	814	845
846.767	976	1007		846.767	988	964	954	962		846.767	840	872		846.928	838	875	817	840
849.319	989	1014		849.319	975	964	963	957		849.319	816	879		849.475	825	860	820	819
851.871	1008	1022		851.871	1003	974	962	981		851.871	818	852		852.021	819	896	818	821
854.421	977	996		854.421	982	970	961	976		854.421	825	865		854.565	846	866	816	839
856.971	962	986		856.971	992	968	959	968		856.971	843	847		857.109	822	871	812	828
859.519	985	1003		859.519	994	961	946	986		859.519	823	854		859.652	819	863	829	817
862.067	968	1017		862.067	989	953	988	952		862.067	844	856		862.194	827	873	835	822
864.613	1000	1007		864.613	1002	944	973	975		864.613	831	855		864.735	848	883	822	819
867.159	1000	998		867.159	1001	942	958	960		867.159	815	878		867.275	829	865	819	830
869.704	978	1002		869.704	969	986	928	963		869.704	838	884		869.814	812	868	827	826
872.248	985	998		872.248	989	951	955	987		872.248	824	855		872.352	829	856	824	845
874.791	989	1013		874.791	963	979	972	980		874.791	827	872		874.89	836	878	848	819
877.332	1000	1023		877.332	967	965	959	966		877.332	831	863		877.426	829	879	847	817
879.873	965	988		879.873	1009	957	960	959		879.873	836	872		879.961	835	902	851	841
882.413	952	981		882.413	992	941	960	975		882.413	833	856		882.496	857	875	843	836
884.952	984	989		884.952	977	967	945	947		884.952	833	868		885.029	831	880	836	846
887.491	976	1008		887.491	1003	964	979	970		887.491	851	863		887.562	845	874	834	828
890.028	1004	1009		890.028	999	973	956	987		890.028	826	862		890.093	839	899	826	838
892.564	980	1019		892.564	989	966	966	997		892.564	836	861		892.624	848	893	842	835
895.099	1000	1019		895.099	992	955	960	990		895.099	842	865		895.154	845	894	844	826
897.634	973	999		897.634	983	958	967	978		897.634	830	869		897.682	853	889	840	830
900.167	986	983		900.167	977	943	945	986		900.167	839	873		900.21	843	889	847	835
902.699	988	1023		902.699	1000	962	969	974		902.699	833	854		902.737	824	865	835	841
905.231	968	1009		905.231	985	961	967	985		905.231	835	853		905.263	858	883	834	825
907.761	999	995		907.761	991	975	960	967		907.761	822	874		907.788	837	877	832	839
910.291	981	1008		910.291	981	992	956	990		910.291	844	850		910.312	860	887	815	828
912.82	981	990		912.82	984	968	956	967		912.82	837	865		912.835	836	894	828	841
915.347	975	996		915.347	976	954	974	998		915.347	846	862		915.357	830	886	851	830
917.874	976	993		917.874	978	986	945	958		917.874	848	848		917.879	845	880	817	828
920.4	957	1022		920.4	1003	963	980	957		920.4	848	861		920.399	845	887	830	815
922.925	980	1007		922.925	961	956	971	1004		922.925	836	879		922.918	837	890	838	831
925.449	1009	1031		925.449	1015	989	976	966		925.449	854	858		925.437	861	896	833	830
927.972	966	987		927.972	990	953	951	975		927.972	839	860		927.954	872	886	836	820
930.494	991	1021		930.494	979	949	967	974		930.494	836	877		930.471	861	887	844	837
933.015	976	1011		933.015	988	978	944	942		933.015	839	860		932.987	852	875	838	827
935.535	973	997		935.535	1000	946	958	956		935.535	843	861		935.501	861	877	837	827
938.055	991	1025		938.055	994	949	948	976		938.055	837	849		938.015	865	868	817	845
940.573	1008	1000		940.573	1000	947	967	952		940.573	835	872		940.528	844	882	836	836
943.09	978	1029		943.09	1002	972	962	981		943.09	835	867		943.04	848	858	838	840
945.607	981	998		945.607	981	957	985	977		945.607	839	877		945.551	871	877	859	842
948.122	1012	1009		948.122	985	953	939	979		948.122	834	847		948.061	842	870	827	874
950.637	986	999		950.637	976	969	970	957		950.637	840	861		950.57	851	881	836	863
953.151	973	1006		953.151	979	958	963	980		953.151	838	866		953.078	828	868	842	853
955.663	996	1020		955.663	974	940	949	949		955.663	842	872		955.586	840	857	840	872
958.175	979	996		958.175	976	955	954	953		958.175	851	862		958.092	840	883	825	839
960.686	985	1034		960.686	971	975	970	954		960.686	844	860		960.597	830	889	865	850
963.196	978	985		963.196	991	955	957	948		963.196	852	866		963.102	839	882	854	858
965.705	968	1034		965.705	964	933	958	969		965.705	852	857		965.605	844	893	870	839
968.213	991	1031		968.213	973	948	972	958		968.213	856	847		968.108	826	920	869	862
970.72	983	997		970.72	978	959	949	950		970.72	853	855		970.61	826	940	858	867
973.227	982	1015		973.227	995	958	953	970		973.227	852	865		973.111	842	919	898	863
975.732	963	1015		975.732	943	952	933	953		975.732	851	858		975.611	847	926	892	853
978.236	977	1042		978.236	955	961	948	951		978.236	851	853		978.109	852	921	899	841
980.74	988	990		980.74	990	938	976	963		980.74	851	885		980.608	835	918	870	855
983.242	968	1031		983.242	962	978	948	963		983.242	849	894		983.105	864	919	894	835
985.744	971	1020		985.744	952	956	948	954		985.744	851	856		985.601	851	915	874	831
988.244	981	1017		988.244	976	976	961	949		988.244	852	866		988.096	858	921	887	848
990.744	986	1009		990.744	1008	957	967	970		990.744	848	865		990.59	884	915	879	859
993.243	979	1001		993.243	987	954	935	985		993.243	846	863		993.084	856	905	864	830
995.741	994	1010		995.741	985	952	950	962		995.741	864	876		995.576	878	917	862	858
998.238	1012	1026		998.238	984	951	938	958		998.238	854	878		998.068	875	938	867	848
1000.73	1004	1004		1000.73	979	951	941	953		1000.73	853	869		1000.56	851	932	887	841
1003.23	972	1009		1003.23	980	964	966	967		1003.23	866	898		1003.05	840	944	854	849
1005.72	988	1057		1005.72	977	949	965	958		1005.72	843	867		1005.54	858	985	869	840
1008.22	1001	1014		1008.22	950	972	938	978		1008.22	865	894		1008.03	854	944	874	835
1010.71	988	1016		1010.71	981	969	939	976		1010.71	851	870		1010.51	869	991	850	844
1013.2	984	1018		1013.2	972	932	977	938		1013.2	849	871		1013	840	1007	869	840
1015.69	980	1013		1015.69	967	945	959	985		1015.69	841	855		1015.48	857	1053	874	839
1018.18	988	1030		1018.18	972	953	940	937		1018.18	842	852		1017.97	857	1022	872	845
1020.67	988	1024		1020.67	990	952	963	941		1020.67	849	882		1020.45	872	979	863	853
1023.16	972	998		1023.16	984	969	943	963		1023.16	857	860		1022.93	855	1037	868	844
1025.64	992	1023		1025.64	983	962	954	971		1025.64	859	879		1025.41	867	1052	887	838
1028.13	986	1036		1028.13	992	949	940	971		1028.13	847	868		1027.9	855	1046	860	867
1030.61	997	1006		1030.61	979	950	946	967		1030.61	851	869		1030.37	865	1043	878	871
1033.1	975	1016		1033.1	967	964	938	963		1033.1	840	862		1032.85	862	1031	882	868
1035.58	995	1012		1035.58	993	972	946	956		1035.58	827	871		1035.33	871	1008	885	852
1038.06	972	1022		1038.06	1006	954	958	993		1038.06	857	877		1037.81	873	979	897	851
1040.55	958	1023		1040.55	968	960	951	981		1040.55	848	848		1040.28	866	967	879	874
1043.03	989	1007		1043.03	957	941	948	966		1043.03	844	851		1042.76	888	947	897	850
1045.5	995	998		1045.5	960	944	979	976		1045.5	859	869		1045.23	869	941	924	887
1047.98	989	1042		1047.98	983	966	959	959		1047.98	857	860		1047.71	866	945	903	851
1050.46	981	1029		1050.46	967	964	952	966		1050.46	842	856		1050.18	870	948	886	866
1052.94	977	1048		1052.94	963	933	958	949		1052.94	856	877		1052.65	871	930	880	882
1055.41	972	1035		1055.41	967	955	950	951		1055.41	850	876		1055.12	900	904	915	862
1057.89	1031	1038		1057.89	971	959	950	993		1057.89	871	879		1057.59	866	913	871	865
1060.36	1017	1005		1060.36	973	962	931	962		1060.36	849	873		1060.06	868	938	882	856
1062.84	1000	1016		1062.84	963	936	950	939		1062.84	870	869		1062.53	869	897	883	857
1065.31	1010	1014		1065.31	987	945	954	982		1065.31	846	865		1064.99	864	906	886	862
1067.78	983	999		1067.78	962	952	948	952		1067.78	875	870		1067.46	863	923	869	854
1070.25	1000	1027		1070.25	963	940	938	956		1070.25	853	878		1069.93	861	904	867	845
1072.72	972	1017		1072.72	963	948	971	964		1072.72	859	867		1072.39	851	901	883	846
1075.19	1031	1032		1075.19	996	929	966	939		1075.19	876	866		1074.85	873	889	873	858
1077.66	981	1048		1077.66	958	952	948	951		1077.66	864	881		1077.32	875	916	883	832
1080.12	1012	1012		1080.12	973	949	929	956		1080.12	863	859		1079.78	857	911	872	856
1082.59	997	1067		1082.59	976	949	939	981		1082.59	851	878		1082.24	840	896	862	840
1085.05	1009	1038		1085.05	984	941	952	937		1085.05	888	873		1084.7	844	895	852	836
1087.52	1008	1049		1087.52	948	944	958	957		1087.52	872	862		1087.16	840	893	858	850
1089.98	1000	1031		1089.98	971	948	925	955		1089.98	868	873		1089.61	858	886	864	851
1092.44	1015	1023		1092.44	985	946	944	954		1092.44	872	861		1092.07	855	906	877	847
1094.9	1002	1036		1094.9	969	965	955	957		1094.9	879	864		1094.53	838	884	859	869
1097.36	1005	1032		1097.36	979	939	948	931		1097.36	907	866		1096.98	825	905	862	867
1099.82	980	1040		1099.82	961	938	950	918		1099.82	897	860		1099.44	835	911	858	846
1102.28	988	1023		1102.28	971	931	946	945		1102.28	903	875		1101.89	841	919	882	859
1104.74	1020	1036		1104.74	966	962	946	942		1104.74	894	872		1104.34	855	907	874	859
1107.2	1021	1032		1107.2	966	933	976	965		1107.2	911	881		1106.79	848	892	882	860
1109.65	986	1043		1109.65	946	954	961	932		1109.65	919	862		1109.25	846	910	870	856
1112.11	995	1053		1112.11	961	952	954	955		1112.11	929	880		1111.7	864	919	872	872
1114.56	1007	1061		1114.56	984	960	958	972		1114.56	987	869		1114.14	866	923	880	857
1117.01	1010	1058		1117.01	964	969	993	956		1117.01	996	873		1116.59	838	901	903	883
1119.47	1001	989		1119.47	956	973	983	955		1119.47	1077	906		1119.04	849	883	889	870
1121.92	1005	1030		1121.92	971	977	979	969		1121.92	1096	878		1121.49	851	903	899	866
1124.37	1006	1054		1124.37	974	1000	989	991		1124.37	1111	889		1123.93	855	904	870	881
1126.82	999	1048		1126.82	978	974	963	960		1126.82	1181	889		1126.38	869	889	890	891
1129.27	1005	1051		1129.27	947	982	979	951		1129.27	1178	890		1128.82	850	904	890	893
1131.72	1007	1057		1131.72	977	984	965	949		1131.72	1135	895		1131.26	855	904	902	901
1134.16	1037	1050		1134.16	937	951	945	994		1134.16	1130	904		1133.7	851	905	893	884
1136.61	998	1076		1136.61	946	957	952	969		1136.61	1181	918		1136.14	866	922	897	914
1139.05	1012	1024		1139.05	991	956	972	950		1139.05	1175	917		1138.58	853	887	890	916
1141.5	1006	1036		1141.5	945	944	961	959		1141.5	1255	896		1141.02	864	917	895	892
1143.94	996	1050		1143.94	949	931	976	966		1143.94	1282	879		1143.46	874	922	886	900
1146.38	1020	1074		1146.38	944	946	966	936		1146.38	1292	886		1145.9	867	930	888	903
1148.82	1009	1080		1148.82	949	973	971	931		1148.82	1299	898		1148.34	885	927	885	884
1151.27	1017	1062		1151.27	960	962	987	955		1151.27	1273	865		1150.77	892	948	878	906
1153.7	1011	1082		1153.7	960	955	964	961		1153.7	1189	891		1153.21	909	974	888	896
1156.14	1044	1047		1156.14	963	976	947	969		1156.14	1102	892		1155.64	886	971	882	913
1158.58	1011	1057		1158.58	958	970	990	966		1158.58	1051	874		1158.07	912	961	910	903
1161.02	1022	1047		1161.02	964	995	1013	934		1161.02	1012	871		1160.5	907	947	911	906
1163.46	996	1062		1163.46	957	978	960	943		1163.46	974	872		1162.94	956	986	902	910
1165.89	1038	1044		1165.89	949	971	970	945		1165.89	952	884		1165.37	945	983	925	906
1168.32	1037	1108		1168.32	945	958	950	982		1168.32	921	860		1167.79	947	977	904	912
1170.76	1014	1075		1170.76	951	955	980	937		1170.76	920	876		1170.22	941	1001	934	944
1173.19	1011	1064		1173.19	938	961	957	971		1173.19	911	862		1172.65	940	976	932	931
1175.62	1020	1059		1175.62	952	977	962	953		1175.62	893	882		1175.08	963	988	926	932
1178.05	1019	1053		1178.05	947	968	958	955		1178.05	889	862		1177.5	942	946	912	955
1180.48	1036	1055		1180.48	984	968	959	941		1180.48	883	862		1179.93	950	942	924	934
1182.91	1024	1071		1182.91	936	961	972	952		1182.91	870	871		1182.35	895	950	891	941
1185.34	1003	1078		1185.34	971	974	980	971		1185.34	871	860		1184.78	904	946	932	958
1187.77	1034	1064		1187.77	966	960	968	1003		1187.77	885	876		1187.2	905	932	914	938
1190.19	1049	1071		1190.19	955	963	975	976		1190.19	888	876		1189.62	881	964	896	983
1192.62	1021	1065		1192.62	939	963	968	992		1192.62	882	878		1192.04	873	917	909	972
1195.04	1013	1085		1195.04	939	990	983	992		1195.04	877	873		1194.46	879	950	922	969
1197.47	1008	1083		1197.47	962	975	981	987		1197.47	865	893		1196.88	881	939	928	972
1199.89	1021	1084		1199.89	951	954	998	982		1199.89	876	896		1199.3	886	959	920	940
1202.31	1026	1048		1202.31	939	956	947	958		1202.31	880	889		1201.71	876	952	912	962
1204.73	1014	1064		1204.73	936	971	965	954		1204.73	902	929		1204.13	899	955	966	977
1207.15	1029	1089		1207.15	955	988	978	985		1207.15	895	952		1206.54	891	993	967	925
1209.57	1042	1088		1209.57	950	1023	997	953		1209.57	897	963		1208.96	894	997	962	983
1211.99	1050	1074		1211.99	959	1011	1015	973		1211.99	891	973		1211.37	898	998	958	951
1214.41	1033	1071		1214.41	950	1046	1021	986		1214.41	866	985		1213.78	901	1034	927	978
1216.83	1023	1124		1216.83	952	1054	1060	993		1216.83	887	1013		1216.2	892	1064	949	969
1219.24	1028	1080		1219.24	975	1038	1061	1006		1219.24	868	977		1218.61	884	1096	952	956
1221.66	1047	1097		1221.66	960	1055	1061	1043		1221.66	872	972		1221.02	913	1125	928	965
1224.07	1031	1122		1224.07	946	1045	1089	1019		1224.07	898	944		1223.43	911	1172	920	957
1226.48	1062	1118		1226.48	942	1074	1084	1023		1226.48	876	943		1225.83	907	1176	937	962
1228.9	1061	1104		1228.9	970	1097	1136	997		1228.9	888	930		1228.24	895	1177	946	943
1231.31	1038	1079		1231.31	936	1103	1169	1005		1231.31	910	924		1230.65	904	1206	920	927
1233.72	1079	1098		1233.72	960	1124	1208	1008		1233.72	906	901		1233.05	910	1154	913	950
1236.13	1058	1102		1236.13	985	1178	1302	1027		1236.13	878	890		1235.46	896	1200	927	944
1238.54	1064	1098		1238.54	986	1200	1279	1037		1238.54	890	915		1237.86	906	1127	910	932
1240.95	1053	1122		1240.95	949	1218	1241	1050		1240.95	916	888		1240.27	912	1126	901	910
1243.35	1085	1110		1243.35	931	1236	1233	1031		1243.35	923	879		1242.67	926	1093	897	907
1245.76	1060	1112		1245.76	949	1202	1167	1035		1245.76	920	901		1245.07	920	1090	908	903
1248.16	1072	1147		1248.16	968	1179	1110	1025		1248.16	931	883		1247.47	914	1074	897	904
1250.57	1062	1143		1250.57	932	1144	1083	1006		1250.57	905	888		1249.87	917	1060	906	890
1252.97	1085	1108		1252.97	974	1065	1074	1008		1252.97	921	888		1252.27	940	1049	911	897
1255.38	1096	1100		1255.38	980	1098	1023	1025		1255.38	891	867		1254.67	934	1033	936	889
1257.78	1066	1122		1257.78	991	1073	1025	1050		1257.78	875	880		1257.06	955	1019	941	902
1260.18	1089	1114		1260.18	959	1063	1050	1037		1260.18	888	868		1259.46	934	1017	930	886
1262.58	1090	1150		1262.58	981	1023	1059	1044		1262.58	857	883		1261.85	935	1030	929	896
1264.98	1106	1127		1264.98	994	1017	1032	1014		1264.98	870	887		1264.25	934	1035	952	895
1267.38	1091	1150		1267.38	991	1026	1050	985		1267.38	864	873		1266.64	935	1008	943	886
1269.77	1089	1138		1269.77	989	993	985	981		1269.77	872	846		1269.03	917	979	965	889
1272.17	1120	1145		1272.17	985	980	987	965		1272.17	882	851		1271.43	928	998	948	880
1274.57	1045	1121		1274.57	983	988	987	951		1274.57	893	849		1273.82	916	1020	923	894
1276.96	1093	1132		1276.96	981	973	987	923		1276.96	866	869		1276.21	915	1005	941	874
1279.35	1087	1102		1279.35	971	966	961	962		1279.35	897	875		1278.6	929	1013	914	900
1281.75	1092	1134		1281.75	959	976	969	934		1281.75	878	869		1280.98	904	1027	940	894
1284.14	1040	1137		1284.14	962	973	986	945		1284.14	871	863		1283.37	906	997	928	895
1286.53	1060	1106		1286.53	982	987	958	953		1286.53	862	852		1285.76	909	991	899	881
1288.92	1073	1083		1288.92	939	991	982	942		1288.92	838	876		1288.14	903	994	909	873
1291.31	1080	1099		1291.31	979	979	962	945		1291.31	854	844		1290.53	909	1015	914	893
1293.7	1046	1097		1293.7	977	1005	974	969		1293.7	847	849		1292.91	903	1024	916	899
1296.09	1060	1094		1296.09	992	990	995	955		1296.09	847	876		1295.3	903	1059	929	926
1298.47	1041	1124		1298.47	993	988	997	983		1298.47	833	869		1297.68	884	1047	921	907
1300.86	1048	1106		1300.86	968	981	994	965		1300.86	852	862		1300.06	906	1066	920	910
1303.25	1041	1074		1303.25	984	963	968	957		1303.25	836	867		1302.44	892	1082	928	895
1305.63	1070	1069		1305.63	968	973	983	967		1305.63	847	868		1304.82	890	1148	912	888
1308.01	1037	1098		1308.01	977	1004	983	952		1308.01	848	862		1307.2	920	1152	928	888
1310.4	1061	1068		1310.4	966	984	1015	959		1310.4	845	870		1309.58	912	1225	934	890
1312.78	1064	1108		1312.78	983	974	990	963		1312.78	843	867		1311.95	907	1302	919	913
1315.16	1051	1126		1315.16	941	1007	1033	955		1315.16	836	864		1314.33	963	1277	933	879
1317.54	1051	1101		1317.54	946	1069	1072	964		1317.54	837	859		1316.7	965	1354	916	877
1319.92	1052	1110		1319.92	936	1096	1119	1007		1319.92	844	875		1319.08	1014	1360	952	866
1322.3	1092	1110		1322.3	963	1105	1122	993		1322.3	840	867		1321.45	1021	1338	911	865
1324.68	1069	1117		1324.68	958	1144	1171	1041		1324.68	844	841		1323.83	1028	1348	935	879
1327.05	1095	1159		1327.05	974	1208	1255	1095		1327.05	818	856		1326.2	1038	1353	888	892
1329.43	1068	1141		1329.43	968	1242	1338	1104		1329.43	836	854		1328.57	1081	1306	896	872
1331.8	1090	1152		1331.8	965	1308	1357	1166		1331.8	833	859		1330.94	1075	1253	907	875
1334.18	1138	1176		1334.18	969	1308	1361	1199		1334.18	854	867		1333.31	1046	1253	897	882
1336.55	1120	1216		1336.55	993	1301	1359	1200		1336.55	842	865		1335.68	1080	1169	891	893
1338.92	1119	1186		1338.92	964	1260	1310	1143		1338.92	844	851		1338.04	1086	1147	924	883
1341.3	1132	1184		1341.3	1005	1234	1289	1143		1341.3	844	858		1340.41	1036	1122	910	896
1343.67	1142	1235		1343.67	1008	1181	1158	1138		1343.67	858	862		1342.78	1009	1099	891	876
1346.04	1114	1231		1346.04	1038	1149	1148	1050		1346.04	855	861		1345.14	1009	1038	900	880
1348.4	1123	1221		1348.4	1045	1117	1096	1038		1348.4	842	840		1347.51	984	1069	910	892
1350.77	1120	1210		1350.77	1036	1068	1045	1040		1350.77	845	844		1349.87	977	1029	898	876
1353.14	1118	1165		1353.14	1079	1027	1066	984		1353.14	836	851		1352.23	958	988	904	878
1355.51	1158	1174		1355.51	1085	1040	1051	989		1355.51	858	865		1354.59	941	1008	889	878
1357.87	1125	1183		1357.87	1152	1040	1040	958		1357.87	838	847		1356.96	936	979	895	909
1360.24	1152	1228		1360.24	1087	1070	1089	971		1360.24	836	850		1359.32	920	972	896	889
1362.6	1169	1248		1362.6	1054	1074	1087	1007		1362.6	846	875		1361.68	944	985	917	915
1364.96	1207	1273		1364.96	1034	1068	1109	1049		1364.96	841	860		1364.03	903	996	918	920
1367.33	1201	1291		1367.33	1021	1136	1136	1042		1367.33	847	871		1366.39	900	980	920	915
1369.69	1194	1283		1369.69	1007	1102	1132	1027		1369.69	838	867		1368.75	914	998	903	947
1372.05	1248	1317		1372.05	1002	1112	1150	1050		1372.05	845	859		1371.1	912	1005	925	947
1374.41	1266	1329		1374.41	962	1096	1111	1039		1374.41	845	857		1373.46	917	1049	901	949
1376.77	1271	1374		1376.77	989	1118	1118	1014		1376.77	851	867		1375.81	903	1046	937	974
1379.13	1256	1361		1379.13	988	1072	1106	1008		1379.13	845	858		1378.17	913	1074	918	968
1381.48	1198	1321		1381.48	970	1071	1082	1004		1381.48	845	861		1380.52	897	1095	969	977
1383.84	1182	1281		1383.84	946	1037	1070	1000		1383.84	845	859		1382.87	902	1117	959	971
1386.19	1192	1284		1386.19	930	1034	1035	1012		1386.19	844	855		1385.22	904	1135	970	998
1388.55	1156	1273		1388.55	951	1037	1048	1007		1388.55	835	847		1387.57	915	1140	967	1014
1390.9	1137	1242		1390.9	959	1027	1035	990		1390.9	830	854		1389.92	904	1155	981	1007
1393.26	1142	1241		1393.26	935	1025	1033	1010		1393.26	844	859		1392.27	933	1165	997	1006
1395.61	1138	1196		1395.61	970	1038	1062	991		1395.61	838	841		1394.62	927	1165	975	1040
1397.96	1141	1217		1397.96	938	1072	1059	1018		1397.96	826	849		1396.96	920	1162	990	1036
1400.31	1136	1167		1400.31	960	1057	1106	1003		1400.31	837	841		1399.31	908	1118	975	1017
1402.66	1123	1189		1402.66	955	1096	1130	1061		1402.66	860	836		1401.65	900	1148	982	1057
1405.01	1127	1211		1405.01	964	1128	1213	1086		1405.01	854	859		1404	923	1106	968	1040
1407.35	1084	1172		1407.35	940	1196	1303	1133		1407.35	861	848		1406.34	905	1080	971	1043
1409.7	1095	1144		1409.7	948	1230	1387	1159		1409.7	859	851		1408.68	907	1067	978	1047
1412.05	1134	1149		1412.05	941	1235	1426	1173		1412.05	862	849		1411.02	951	1103	966	1025
1414.39	1087	1170		1414.39	982	1299	1353	1137		1414.39	873	851		1413.36	907	1041	957	1044
1416.74	1124	1137		1416.74	976	1264	1342	1105		1416.74	848	847		1415.7	885	1065	933	1018
1419.08	1112	1143		1419.08	957	1216	1280	1107		1419.08	867	856		1418.04	901	1026	917	1034
1421.42	1121	1157		1421.42	978	1212	1195	1056		1421.42	863	836		1420.38	899	1037	941	1011
1423.77	1084	1160		1423.77	987	1200	1121	1047		1423.77	883	841		1422.72	927	1032	940	971
1426.11	1136	1132		1426.11	970	1071	1102	1037		1426.11	889	855		1425.06	909	1034	954	1017
1428.45	1092	1152		1428.45	998	1126	1063	1017		1428.45	904	845		1427.39	914	1027	906	993
1430.79	1082	1142		1430.79	966	1076	1070	997		1430.79	915	868		1429.73	893	1051	918	970
1433.13	1074	1149		1433.13	969	1010	1057	1009		1433.13	934	839		1432.06	929	1029	919	988
1435.46	1102	1154		1435.46	993	1022	1067	974		1435.46	912	852		1434.39	940	1014	922	954
1437.8	1090	1117		1437.8	990	1032	1091	974		1437.8	912	849		1436.73	932	1050	927	950
1440.14	1097	1127		1440.14	961	1041	1066	972		1440.14	908	859		1439.06	953	1066	920	954
1442.47	1067	1140		1442.47	988	1040	1039	994		1442.47	917	851		1441.39	950	1066	919	946
1444.81	1105	1142		1444.81	956	1055	1062	952		1444.81	886	854		1443.72	965	1058	903	958
1447.14	1100	1137		1447.14	965	1043	1039	972		1447.14	865	843		1446.05	959	1097	935	972
1449.47	1087	1163		1449.47	948	1026	1021	983		1449.47	862	870		1448.37	996	1084	898	958
1451.8	1103	1165		1451.8	956	1038	1037	986		1451.8	852	861		1450.7	1011	1058	908	923
1454.14	1100	1138		1454.14	956	1023	1038	986		1454.14	859	861		1453.03	1034	1091	916	941
1456.47	1128	1136		1456.47	953	1066	1023	995		1456.47	865	867		1455.35	1004	1067	937	941
1458.8	1094	1162		1458.8	931	1053	1045	999		1458.8	858	884		1457.68	1021	1066	938	918
1461.12	1129	1158		1461.12	943	1034	1056	999		1461.12	827	881		1460	1072	1094	915	928
1463.45	1110	1174		1463.45	936	1036	1072	993		1463.45	853	892		1462.33	1032	1063	942	924
1465.78	1126	1141		1465.78	929	1016	1064	990		1465.78	846	916		1464.65	1064	1071	958	936
1468.1	1127	1153		1468.1	924	1019	1039	954		1468.1	832	915		1466.97	1069	1093	937	951
1470.43	1149	1199		1470.43	936	1002	1048	972		1470.43	851	907		1469.29	1053	1089	936	902
1472.75	1078	1141		1472.75	912	982	1022	936		1472.75	858	885		1471.61	1051	1077	934	918
1475.08	1096	1155		1475.08	927	981	1050	967		1475.08	844	888		1473.93	1054	1086	973	909
1477.4	1097	1122		1477.4	946	968	1014	954		1477.4	868	884		1476.25	1072	1096	930	907
1479.72	1097	1160		1479.72	932	978	1021	992		1479.72	854	873		1478.57	1036	1102	983	920
1482.04	1100	1136		1482.04	918	991	1012	1004		1482.04	870	866		1480.88	1066	1107	980	930
1484.36	1082	1114		1484.36	916	988	1023	977		1484.36	868	843		1483.2	1063	1100	982	915
1486.68	1045	1131		1486.68	914	1015	1031	1022		1486.68	857	846		1485.51	1028	1078	970	928
1489	1074	1143		1489	946	1028	1078	1007		1489	878	867		1487.83	1057	1120	984	924
1491.32	1094	1166		1491.32	933	1043	1103	1072		1491.32	890	826		1490.14	1033	1143	997	946
1493.64	1040	1137		1493.64	928	1079	1136	1099		1493.64	887	844		1492.45	1042	1137	999	929
1495.95	1086	1065		1495.95	912	1150	1171	1103		1495.95	890	841		1494.76	1012	1101	999	956
1498.27	1097	1115		1498.27	922	1203	1259	1086		1498.27	898	848		1497.07	1022	1097	971	931
1500.58	1049	1101		1500.58	952	1242	1332	1113		1500.58	895	858		1499.38	1039	1094	1002	956
1502.9	1031	1116		1502.9	942	1336	1267	1055		1502.9	935	828		1501.69	1009	1094	1007	951
1505.21	1070	1105		1505.21	929	1277	1230	1070		1505.21	915	850		1504	1002	1106	990	967
1507.52	1054	1140		1507.52	943	1239	1222	1044		1507.52	912	853		1506.31	990	1074	999	981
1509.83	1063	1096		1509.83	923	1205	1149	1019		1509.83	937	857		1508.62	1001	1065	980	969
1512.14	1068	1136		1512.14	921	1108	1096	970		1512.14	968	839		1510.92	1004	1032	1008	990
1514.45	1031	1123		1514.45	910	1080	1100	951		1514.45	1040	848		1513.23	995	1071	972	992
1516.76	1059	1111		1516.76	909	1038	1019	955		1516.76	1020	855		1515.53	968	1033	992	987
1519.07	1085	1120		1519.07	908	1027	976	919		1519.07	1066	851		1517.84	978	1049	962	946
1521.38	1057	1106		1521.38	918	999	994	913		1521.38	1055	847		1520.14	981	1014	1007	957
1523.68	1062	1077		1523.68	911	988	957	928		1523.68	1038	846		1522.44	952	1048	951	944
1525.99	1043	1114		1525.99	919	988	986	956		1525.99	1033	844		1524.74	994	1024	959	957
1528.29	1092	1097		1528.29	907	968	967	975		1528.29	991	869		1527.04	988	1022	981	950
1530.6	1062	1091		1530.6	907	983	960	961		1530.6	996	841		1529.34	968	1018	936	959
1532.9	1069	1098		1532.9	903	1003	973	979		1532.9	932	870		1531.64	970	1037	933	957
1535.2	1049	1112		1535.2	905	989	971	966		1535.2	938	888		1533.94	975	1044	946	938
1537.5	1064	1075		1537.5	926	970	979	968		1537.5	919	890		1536.23	985	1028	976	955
1539.8	1063	1123		1539.8	907	972	984	942		1539.8	900	882		1538.53	994	1067	947	973
1542.1	1064	1112		1542.1	908	982	991	938		1542.1	917	882		1540.83	979	1036	987	965
1544.4	1077	1093		1544.4	902	944	1030	953		1544.4	887	866		1543.12	961	1056	971	958
1546.7	1053	1092		1546.7	924	985	1006	946		1546.7	907	856		1545.41	993	1064	984	980
1549	1064	1117		1549	915	1005	1017	966		1549	921	854		1547.71	957	1035	1007	980
1551.29	1089	1105		1551.29	943	1003	1013	970		1551.29	924	869		1550	977	1039	992	996
1553.59	1066	1117		1553.59	926	1008	1077	989		1553.59	928	873		1552.29	961	1051	977	998
1555.88	1060	1114		1555.88	942	1005	1090	970		1555.88	957	847		1554.58	957	1053	959	1026
1558.18	1066	1130		1558.18	903	1031	1094	991		1558.18	982	860		1556.87	1001	1054	1038	1008
1560.47	1106	1124		1560.47	908	1052	1109	970		1560.47	985	844		1559.16	983	1068	1005	1013
1562.76	1076	1141		1562.76	892	1084	1164	1017		1562.76	991	858		1561.45	981	1063	994	1023
1565.06	1070	1132		1565.06	914	1113	1199	978		1565.06	990	857		1563.73	987	1074	1016	1030
1567.35	1073	1165		1567.35	917	1120	1168	993		1567.35	966	863		1566.02	1000	1040	1056	1025
1569.64	1054	1121		1569.64	906	1103	1077	991		1569.64	937	852		1568.31	977	1037	1060	1027
1571.93	1070	1110		1571.93	907	1071	1099	961		1571.93	910	860		1570.59	971	1014	1051	1009
1574.21	1063	1098		1574.21	917	1036	1054	976		1574.21	909	859		1572.87	964	1001	1072	1051
1576.5	1085	1081		1576.5	910	1015	1020	935		1576.5	880	850		1575.16	985	991	1088	1016
1578.79	1056	1090		1578.79	912	976	1019	948		1578.79	879	850		1577.44	950	979	1068	1035
1581.07	1058	1109		1581.07	923	1006	993	958		1581.07	863	845		1579.72	920	941	1084	990
1583.36	1070	1101		1583.36	912	982	956	937		1583.36	859	847		1582	959	933	1063	1033
1585.64	1041	1100		1585.64	936	986	979	932		1585.64	851	867		1584.28	917	924	1020	1009
1587.93	1073	1099		1587.93	914	1020	991	954		1587.93	874	848		1586.56	930	939	1004	996
1590.21	1030	1095		1590.21	902	982	977	958		1590.21	878	835		1588.84	900	921	1032	976
1592.49	1073	1096		1592.49	913	994	962	957		1592.49	899	835		1591.12	908	931	1010	960
1594.77	1081	1090		1594.77	922	1028	978	984		1594.77	880	838		1593.39	901	910	992	932
1597.05	1040	1081		1597.05	905	1070	1021	986		1597.05	883	822		1595.67	909	921	982	947
1599.33	1020	1044		1599.33	914	1083	1012	996		1599.33	904	849		1597.94	886	925	949	935
1601.61	1053	1063		1601.61	899	1092	1070	994		1601.61	889	842		1600.22	889	898	951	942
1603.89	1053	1100		1603.89	915	1100	1046	1011		1603.89	871	827		1602.49	868	887	930	899
1606.17	1002	1044		1606.17	913	1076	1049	987		1606.17	878	838		1604.77	871	888	918	918
1608.44	1033	1053		1608.44	890	1070	1045	991		1608.44	876	851		1607.04	867	890	912	879
1610.72	1027	1030		1610.72	903	1066	1023	964		1610.72	862	848		1609.31	869	876	906	880
1612.99	1012	1038		1612.99	885	1043	1096	952		1612.99	866	846		1611.58	856	891	898	891
1615.27	1045	1071		1615.27	915	1006	1057	953		1615.27	852	855		1613.85	858	854	880	854
1617.54	1035	1064		1617.54	918	1027	1034	930		1617.54	854	872		1616.12	860	878	905	874
1619.81	1024	1057		1619.81	893	1034	1093	956		1619.81	845	838		1618.38	867	855	900	865
1622.08	1004	1039		1622.08	890	999	1029	933		1622.08	838	855		1620.65	828	856	892	863
1624.35	998	1089		1624.35	900	977	1019	948		1624.35	834	846		1622.92	848	876	877	879
1626.62	1035	1039		1626.62	900	964	1006	915		1626.62	817	833		1625.18	841	876	888	862
1628.89	1001	1061		1628.89	913	950	985	913		1628.89	845	832		1627.45	845	862	855	839
1631.16	1012	1037		1631.16	906	949	944	915		1631.16	837	843		1629.71	858	877	881	854
1633.43	1008	1056		1633.43	897	954	933	912		1633.43	837	833		1631.98	832	848	882	842
1635.69	1016	1033		1635.69	898	905	944	921		1635.69	828	836		1634.24	839	859	868	850
1637.96	992	1012		1637.96	894	928	936	917		1637.96	835	821		1636.5	844	851	859	844
1640.23	1018	1043		1640.23	902	931	916	922		1640.23	834	840		1638.76	846	863	857	817
1642.49	1001	1046		1642.49	907	929	953	913		1642.49	823	832		1641.02	833	833	875	838
1644.75	1010	1044		1644.75	892	914	921	922		1644.75	823	821		1643.28	853	838	850	843
1647.02	972	1011		1647.02	898	931	926	922		1647.02	818	836		1645.54	830	855	866	844
1649.28	1005	1013		1649.28	904	929	926	898		1649.28	817	823		1647.8	840	859	865	826
1651.54	995	1017		1651.54	885	907	915	890		1651.54	820	826		1650.05	830	855	885	816
1653.8	1016	1045		1653.8	879	917	923	884		1653.8	820	826		1652.31	819	834	851	834
1656.06	994	1045		1656.06	908	930	932	912		1656.06	826	821		1654.56	832	844	889	822
1658.32	1009	1012		1658.32	891	923	913	914		1658.32	826	841		1656.82	833	836	877	846
1660.57	975	1044		1660.57	891	929	894	912		1660.57	826	835		1659.07	843	853	897	841
1662.83	1024	1022		1662.83	906	954	928	932		1662.83	821	831		1661.32	856	832	905	833
1665.09	976	1005		1665.09	887	928	948	913		1665.09	823	842		1663.58	839	850	931	831
1667.34	985	1008		1667.34	904	950	943	906		1667.34	828	831		1665.83	822	834	908	838
1669.6	995	1000		1669.6	902	954	977	895		1669.6	820	828		1668.08	838	851	919	836
1671.85	992	999		1671.85	884	942	938	911		1671.85	819	828		1670.33	845	851	893	849
1674.1	1006	1005		1674.1	899	930	966	900		1674.1	820	828		1672.58	842	843	925	832
1676.36	982	1009		1676.36	896	925	946	910		1676.36	821	835		1674.82	835	834	887	828
1678.61	984	1003		1678.61	897	916	977	915		1678.61	818	831		1677.07	833	850	917	819
1680.86	970	1012		1680.86	914	923	932	899		1680.86	828	838		1679.32	844	846	890	835
1683.11	1013	1004		1683.11	904	920	914	885		1683.11	833	847		1681.56	838	842	867	828
1685.36	964	996		1685.36	893	918	957	915		1685.36	831	824		1683.81	845	853	878	838
1687.61	965	1006		1687.61	913	944	923	925		1687.61	815	829		1686.05	836	831	865	824
1689.85	973	1009		1689.85	895	927	902	897		1689.85	823	816		1688.3	850	845	861	835
1692.1	998	1000		1692.1	878	926	906	914		1692.1	827	830		1690.54	843	842	859	825
1694.35	993	992		1694.35	881	914	894	887		1694.35	820	834		1692.78	840	835	845	831
1696.59	989	987		1696.59	864	911	900	908		1696.59	820	835		1695.02	834	841	846	829
1698.84	958	991		1698.84	888	909	905	907		1698.84	811	818		1697.26	838	845	844	844
1701.08	985	996		1701.08	896	919	896	903		1701.08	825	834		1699.5	834	850	834	835
1703.32	965	965		1703.32	881	893	930	914		1703.32	835	838		1701.74	845	827	841	835
1705.56	974	986		1705.56	888	917	892	889		1705.56	817	824		1703.98	851	845	839	825
1707.81	958	1007		1707.81	895	917	899	896		1707.81	826	831		1706.22	854	854	839	821
1710.05	970	988		1710.05	881	904	912	906		1710.05	805	825		1708.45	842	833	843	831
1712.29	974	988		1712.29	875	899	902	895		1712.29	815	828		1710.69	838	841	819	827
1714.53	960	972		1714.53	894	908	909	896		1714.53	829	830		1712.92	854	834	841	821
1716.76	958	1000		1716.76	902	903	921	886		1716.76	813	821		1715.16	857	840	821	815
1719	961	978		1719	894	903	906	906		1719	816	818		1717.39	834	840	834	825
1721.24	965	994		1721.24	901	887	910	904		1721.24	821	826		1719.62	841	839	839	821
1723.47	945	998		1723.47	887	914	928	898		1723.47	811	825		1721.85	837	843	834	820
1725.71	969	991		1725.71	889	887	910	879		1725.71	818	823		1724.08	838	839	820	819
1727.94	950	993		1727.94	873	905	891	896		1727.94	817	835		1726.31	825	839	835	823
1730.18	962	982		1730.18	895	905	905	895		1730.18	822	848		1728.54	823	834	830	821
1732.41	972	973		1732.41	890	906	898	878		1732.41	828	825		1730.77	812	843	851	821
1734.64	975	1007		1734.64	894	927	908	892		1734.64	821	825		1733	820	822	820	817
1736.87	959	1019		1736.87	903	923	923	886		1736.87	820	821		1735.23	826	836	822	812
1739.1	951	973		1739.1	886	910	929	905		1739.1	832	826		1737.45	826	820	825	819
1741.33	975	961		1741.33	898	892	937	897		1741.33	810	827		1739.68	829	847	822	819
1743.56	937	978		1743.56	879	917	890	889		1743.56	822	826		1741.9	821	834	827	824
1745.79	948	969		1745.79	870	919	903	889		1745.79	811	820		1744.13	824	845	821	824
1748.01	942	999		1748.01	879	909	919	905		1748.01	815	820		1746.35	819	828	816	818
1750.24	954	990		1750.24	872	920	883	903		1750.24	826	832		1748.57	830	845	823	813
1752.47	979	993		1752.47	897	913	905	898		1752.47	814	831		1750.79	829	835	828	822
1754.69	958	962		1754.69	886	907	881	893		1754.69	815	832		1753.01	821	835	828	821
1756.92	974	972		1756.92	885	905	896	891		1756.92	815	829		1755.23	833	822	829	810
1759.14	973	979		1759.14	914	932	913	872		1759.14	810	834		1757.45	817	832	819	823
1761.36	972	973		1761.36	875	915	918	871		1761.36	813	836		1759.67	827	822	840	826
1763.58	952	969		1763.58	878	902	909	891		1763.58	815	829		1761.89	824	832	828	810
1765.8	942	965		1765.8	904	916	900	890		1765.8	815	829		1764.11	836	818	829	821
1768.02	977	964		1768.02	882	912	911	881		1768.02	815	831		1766.32	818	837	823	820
1770.24	974	979		1770.24	885	917	914	895		1770.24	815	821		1768.54	832	834	824	816
1772.46	956	950		1772.46	886	907	912	887		1772.46	821	834		1770.75	841	846	825	827
1774.68	956	960		1774.68	891	918	908	905		1774.68	820	814		1772.97	854	849	825	821
1776.9	949	965		1776.9	890	931	916	888		1776.9	816	837		1775.18	846	835	823	818
1779.11	937	968		1779.11	884	922	896	881		1779.11	816	819		1777.39	833	845	821	813
1781.33	964	955		1781.33	872	905	913	898		1781.33	824	818		1779.6	849	826	827	818
1783.54	954	963		1783.54	877	907	897	898		1783.54	823	822		1781.81	837	856	818	812
1785.76	922	962		1785.76	879	910	908	906		1785.76	821	822		1784.02	836	830	815	808
1787.97	979	941		1787.97	888	889	902	896		1787.97	832	825		1786.23	831	834	818	823
1790.18	948	983		1790.18	878	897	917	902		1790.18	814	815		1788.44	851	844	823	811
1792.4	961	965		1792.4	879	907	903	898		1792.4	823	829		1790.65	856	842	816	814
1794.61	946	960		1794.61	889	892	908	887		1794.61	826	836		1792.86	838	842	832	822
1796.82	935	937		1796.82	876	913	878	881		1796.82	818	821		1795.06	858	831	823	810
1799.03	942	957		1799.03	890	929	917	883		1799.03	808	823		1797.27	841	842	820	821
														1799.47	828	849	826	805

## Sheet: Suppl. Fig. 8
Suppl. Inf
Figure 8
a
Cy3.5
Raman shift (1/cm)	Norm. intensity
798.09	0.0168754
800.66	0.0449722
803.23	0.0746006
805.799	0.0492094
808.366	-0.00168195
810.933	0.0217286
813.499	0.0661433
816.064	0.0306116
818.628	0.0118259
821.191	0.00868576
823.753	0.0397545
826.314	0.0270468
828.874	0.032616
831.433	0.0346933
833.991	0.039881
836.548	0.024066
839.104	0.00193617
841.659	0.0120058
844.214	0.039252
846.767	0.0124832
849.319	-0.00586477
851.871	-0.000386458
854.421	0.0301231
856.971	0.0225605
859.519	0.0154833
862.067	0.0115628
864.613	0.00405452
867.159	0.0371184
869.704	0.0528634
872.248	0.0465052
874.791	0.0395736
877.332	0.0694343
879.873	0.0812586
882.413	0.0660039
884.952	0.0645767
887.491	0.0759721
890.028	0.0618197
892.564	0.023124
895.099	0.0172018
897.634	0.0616119
900.167	0.0659774
902.699	0.0485267
905.231	0.0210295
907.761	0.0170719
910.291	0.0370369
912.82	0.0894434
915.347	0.0681888
917.874	0.0377575
920.4	0.0210703
922.925	0.0153685
925.449	0.0291215
927.972	0.0434972
930.494	0.0356263
933.015	0.0154603
935.535	0.0362493
938.055	0.0418247
940.573	0.0317081
943.09	0.0295344
945.607	0.00946775
948.122	-0.0159088
950.637	0.00651131
953.151	0.0143398
955.663	0.0188678
958.175	0.00397201
960.686	0.0350069
963.196	0.015089
965.705	-0.00130392
968.213	-0.00845482
970.72	0.0126555
973.227	0.0106792
975.732	0.0343687
978.236	0.0250853
980.74	0.0398678
983.242	0.0365182
985.744	0.0468047
988.244	0.0136018
990.744	0.0175741
993.243	0.0129352
995.741	0.0274344
998.238	0.0198304
1000.73	0.0329912
1003.23	0.0475401
1005.72	0.0461577
1008.22	0.0286047
1010.71	-0.00758977
1013.2	0.0152465
1015.69	0.0355826
1018.18	0.0491704
1020.67	0.0129261
1023.16	0.0379332
1025.64	0.0521757
1028.13	0.0642177
1030.61	0.0661172
1033.1	0.052707
1035.58	0.00585442
1038.06	0.000578316
1040.55	0.00855525
1043.03	0.0187812
1045.5	0.0191037
1047.98	0.0207184
1050.46	0.00367437
1052.94	0.02969
1055.41	0.0462329
1057.89	0.0369883
1060.36	0.0140129
1062.84	0.00653924
1065.31	0.00868246
1067.78	0.0519147
1070.25	0.118648
1072.72	0.129994
1075.19	0.118326
1077.66	0.155653
1080.12	0.219697
1082.59	0.237142
1085.05	0.269706
1087.52	0.266148
1089.98	0.227234
1092.44	0.218461
1094.9	0.24361
1097.36	0.184267
1099.82	0.125019
1102.28	0.132658
1104.74	0.131445
1107.2	0.0987515
1109.65	0.0724692
1112.11	0.0932174
1114.56	0.0932016
1117.01	0.0941907
1119.47	0.0799657
1121.92	0.0983702
1124.37	0.11534
1126.82	0.0844655
1129.27	0.0520604
1131.72	0.0573086
1134.16	0.0732261
1136.61	0.0577583
1139.05	0.0248618
1141.5	0.0604351
1143.94	0.047435
1146.38	0.0680372
1148.82	0.0489698
1151.27	0.0803281
1153.7	0.0769042
1156.14	0.108933
1158.58	0.114503
1161.02	0.0974443
1163.46	0.109044
1165.89	0.161023
1168.32	0.155973
1170.76	0.172883
1173.19	0.209697
1175.62	0.224072
1178.05	0.163284
1180.48	0.159048
1182.91	0.181269
1185.34	0.194066
1187.77	0.213369
1190.19	0.164543
1192.62	0.13538
1195.04	0.138752
1197.47	0.186427
1199.89	0.125305
1202.31	0.0847563
1204.73	0.0316248
1207.15	0.0411632
1209.57	0.0285068
1211.99	0.0496799
1214.41	0.0312619
1216.83	0.016591
1219.24	0.021184
1221.66	0.0827589
1224.07	0.0781181
1226.48	0.0233848
1228.9	0.0113282
1231.31	0.0174044
1233.72	0.011998
1236.13	0.0279778
1238.54	0.071085
1240.95	0.0649132
1243.35	0.0795534
1245.76	0.0818499
1248.16	0.0957724
1250.57	0.0944806
1252.97	0.0893135
1255.38	0.0693148
1257.78	0.0341975
1260.18	0.0415176
1262.58	0.043862
1264.98	0.0864907
1267.38	0.0847179
1269.77	0.0945033
1272.17	0.101555
1274.57	0.120702
1276.96	0.143556
1279.35	0.152314
1281.75	0.192457
1284.14	0.215807
1286.53	0.274609
1288.92	0.266669
1291.31	0.241266
1293.7	0.185577
1296.09	0.173666
1298.47	0.155678
1300.86	0.140895
1303.25	0.10487
1305.63	0.095063
1308.01	0.109034
1310.4	0.0740132
1312.78	0.0856397
1315.16	0.136594
1317.54	0.202905
1319.92	0.192667
1322.3	0.207259
1324.68	0.241515
1327.05	0.337681
1329.43	0.423081
1331.8	0.488579
1334.18	0.512021
1336.55	0.577136
1338.92	0.595842
1341.3	0.584358
1343.67	0.534551
1346.04	0.512445
1348.4	0.518189
1350.77	0.487335
1353.14	0.416276
1355.51	0.363012
1357.87	0.365724
1360.24	0.368198
1362.6	0.359284
1364.96	0.399218
1367.33	0.455753
1369.69	0.539894
1372.05	0.631403
1374.41	0.744585
1376.77	0.757485
1379.13	0.761535
1381.48	0.837541
1383.84	0.948042
1386.19	0.96874
1388.55	0.91217
1390.9	0.8467
1393.26	0.719847
1395.61	0.60639
1397.96	0.545369
1400.31	0.479564
1402.66	0.409882
1405.01	0.348621
1407.35	0.359126
1409.7	0.387427
1412.05	0.399319
1414.39	0.375564
1416.74	0.380035
1419.08	0.387757
1421.42	0.388829
1423.77	0.371768
1426.11	0.303658
1428.45	0.241814
1430.79	0.205567
1433.13	0.2241
1435.46	0.182302
1437.8	0.165861
1440.14	0.120905
1442.47	0.110779
1444.81	0.0900786
1447.14	0.0748801
1449.47	0.0632696
1451.8	0.0316122
1454.14	0.0385166
1456.47	0.00810248
1458.8	0.00428917
1461.12	0.0176514
1463.45	0.0570882
1465.78	0.0591108
1468.1	0.0423661
1470.43	0.00493418
1472.75	-0.0203879
1475.08	0.00650532
1477.4	0.0614536
1479.72	0.0528451
1482.04	0.00830556
1484.36	-0.0137958
1486.68	-0.000493191
1489	-0.00207048
1491.32	-0.00685376
1493.64	-0.000537757
1495.95	0.0316612
1498.27	0.0259675
1500.58	0.0173549
1502.9	0.00955519
1505.21	0.00639584
1507.52	-0.00676332
1509.83	-0.00442156
1512.14	0.0295923
1514.45	0.0524581
1516.76	0.0349433
1519.07	0.0021181
1521.38	0.00594072
1523.68	0.0380864
1525.99	0.0637727
1528.29	0.037548
1530.6	0.0259153
1532.9	0.0208974
1535.2	0.0426218
1537.5	0.027953
1539.8	0.0179597
1542.1	0.00136989
1544.4	0.020999
1546.7	0.0568468
1549	0.0353295
1551.29	0.0547182
1553.59	0.0531032
1555.88	0.104833
1558.18	0.105849
1560.47	0.152986
1562.76	0.154
1565.06	0.179654
1567.35	0.20569
1569.64	0.192829
1571.93	0.142841
1574.21	0.113617
1576.5	0.137068
1578.79	0.10679
1581.07	0.0586661
1583.36	0.0738391
1585.64	0.129583
1587.93	0.116575
1590.21	0.0826242
1592.49	0.11355
1594.77	0.126401
1597.05	0.120377
1599.33	0.102821
1601.61	0.117037
1603.89	0.106661
1606.17	0.148673
1608.44	0.18169
1610.72	0.157821
1612.99	0.105724
1615.27	0.0865906
1617.54	0.0638208
1619.81	0.0499497
1622.08	0.0748795
1624.35	0.0963642
1626.62	0.088951
1628.89	0.0891446
1631.16	0.064507
1633.43	0.0679055
1635.69	0.0752268
1637.96	0.10934
1640.23	0.0803477
1642.49	0.0453264
1644.75	0.0214046
1647.02	0.0452782
1649.28	0.0552769
1651.54	0.035373
1653.8	0.0280994
1656.06	0.0506801
1658.32	0.0734996
1660.57	0.0368491
1662.83	0.0258903
1665.09	0.0488802
1667.34	0.0599366
1669.6	0.0505675
1671.85	0.0176851
1674.1	0.0200615
1676.36	0.0152569
1678.61	0.0398282
1680.86	0.0242586
1683.11	0.0129471
1685.36	0.0139314
1687.61	0.00754778
1689.85	0.000255063
1692.1	0.0203768
1694.35	0.0563826
1696.59	0.0399995
1698.84	0.0125645
1701.08	0.0259879
1703.32	0.0602234
1705.56	0.0394386
1707.81	0.0386046
1710.05	0.0330819
1712.29	0.0497586
1714.53	0.0305046
1716.76	0.0385216
1719	-0.000252616
1721.24	-0.0148658
1723.47	-0.0164176
1725.71	-0.011702
1727.94	-0.00421145
1730.18	-0.0232264
1732.41	-0.00248314
1734.64	-0.00609241
1736.87	0.0185739
1739.1	-0.0013501
1741.33	-0.000719901
1743.56	0.0173705
1745.79	0.02412
1748.01	0.00935557
1750.24	0.00492766
1752.47	0.0130059
1754.69	-0.0115451
1756.92	-0.0149012
1759.14	0.02796
1761.36	0.0631663
1763.58	0.0351712
1765.8	0.0129175
1768.02	0.00712228
1770.24	0.0476878
1772.46	0.0448113
1774.68	0.0052389
1776.9	-0.0265827
1779.11	-0.0122349
1781.33	0.0184278
1783.54	0.00928468
1785.76	0.00521316
1787.97	-0.00947951
1790.18	0.00352951
1792.4	0.0259639
1794.61	0.0287347
1796.82	0.00590928
1799.03	0.00982866
1801.23	0.0587213

## Sheet: Suppl. Fig. 9
Suppl. Inf
Figure 9
a	From Top to bottom						b	From Top to bottom
Streptavidin	Exp. #1	Exp. #2	Exp. #3	Exp. #1	Bulk		Thrombin	Exp. #1	Exp. #2	Exp. #3		Exp. #1		Bulk
Raman shift (1/cm)	Intensity (Counts)	Intensity (Counts)	Intensity (Counts)	Intensity (Counts)	Intensity (Counts)		Raman shift (1/cm)	Intensity (Counts)	Intensity (Counts)	Intensity (Counts)	Raman shift (1/cm)	Intensity (Counts)	Raman shift (1/cm)	Intensity (Counts)
800.66	1082	1296	1000	4932	20284		800.924	870	1250	1315	800.66	874	800.276	84902
803.23	1113	1321	966	4971	20538		803.488	876	1242	1350	803.23	859	802.844	84895
805.799	1119	1307	973	4902	20479		806.051	921	1281	1319	805.799	871	805.41	85003
808.366	1104	1320	967	4970	20563		808.613	905	1273	1378	808.366	883	807.976	84839
810.933	1104	1337	976	4916	20532		811.174	892	1329	1375	810.933	880	810.54	85012
813.499	1128	1333	959	4952	20666		813.734	914	1315	1401	813.499	876	813.104	85196
816.064	1121	1326	974	4969	20568		816.293	922	1327	1381	816.064	851	815.667	85281
818.628	1151	1346	999	4968	20762		818.851	899	1339	1370	818.628	875	818.228	85092
821.191	1122	1336	948	5007	20703		821.409	893	1310	1401	821.191	866	820.789	85167
823.753	1173	1351	975	5046	20895		823.965	880	1313	1359	823.753	866	823.349	85309
826.314	1153	1347	990	4954	20939		826.52	902	1302	1432	826.314	892	825.908	85457
828.874	1185	1318	978	5036	20958		829.074	891	1244	1378	828.874	890	828.466	85566
831.433	1210	1321	959	5095	21289		831.628	889	1249	1386	831.433	873	831.022	85442
833.991	1242	1324	947	5138	20970		834.18	901	1283	1382	833.991	876	833.578	85625
836.548	1208	1313	969	5134	21070		836.732	876	1263	1377	836.548	867	836.133	85873
839.104	1200	1320	961	5154	21071		839.282	884	1300	1332	839.104	862	838.688	85901
841.659	1198	1331	968	5225	21126		841.832	887	1345	1266	841.659	869	841.241	85993
844.214	1190	1342	977	5210	20840		844.38	884	1375	1313	844.214	885	843.793	85983
846.767	1190	1339	962	5177	20964		846.928	875	1376	1318	846.767	860	846.344	85984
849.319	1201	1384	957	5080	20873		849.475	860	1453	1242	849.319	902	848.894	86116
851.871	1178	1302	981	5026	20690		852.021	896	1454	1260	851.871	893	851.443	86046
854.421	1157	1316	976	5035	20873		854.565	866	1480	1263	854.421	882	853.992	85923
856.971	1131	1359	968	5015	20816		857.109	871	1455	1190	856.971	881	856.539	85902
859.519	1107	1334	986	4969	20634		859.652	863	1467	1209	859.519	863	859.086	85876
862.067	1087	1337	952	5053	20536		862.194	873	1466	1182	862.067	874	861.631	85764
864.613	1108	1361	975	4998	20668		864.735	883	1435	1208	864.613	885	864.176	85566
867.159	1108	1395	960	5008	20463		867.275	865	1511	1186	867.159	876	866.719	85527
869.704	1071	1347	963	5070	20612		869.814	868	1483	1201	869.704	887	869.262	85653
872.248	1079	1341	987	5037	20467		872.352	856	1519	1207	872.248	896	871.803	85369
874.791	1082	1392	980	5144	20556		874.89	878	1495	1194	874.791	879	874.344	85774
877.332	1069	1349	966	5135	20656		877.426	879	1499	1208	877.332	861	876.884	85560
879.873	1087	1328	959	5105	20554		879.961	902	1521	1209	879.873	858	879.423	85730
882.413	1080	1378	975	5076	20607		882.496	875	1522	1212	882.413	886	881.961	85760
884.952	1081	1399	947	5080	20522		885.029	880	1529	1200	884.952	890	884.498	85702
887.491	1077	1434	970	5091	20672		887.562	874	1552	1192	887.491	866	887.034	85842
890.028	1087	1392	987	4997	20608		890.093	899	1518	1201	890.028	870	889.569	85997
892.564	1069	1417	997	5034	20549		892.624	893	1506	1264	892.564	884	892.103	86399
895.099	1093	1475	990	4966	20604		895.154	894	1478	1213	895.099	885	894.636	86408
897.634	1114	1506	978	5029	20605		897.682	889	1487	1240	897.634	878	897.168	86953
900.167	1114	1503	986	4907	20675		900.21	889	1445	1248	900.167	874	899.7	86936
902.699	1111	1516	974	4935	20757		902.737	865	1445	1267	902.699	870	902.23	87275
905.231	1131	1561	985	4995	20659		905.263	883	1437	1255	905.231	869	904.759	87582
907.761	1108	1623	967	4971	20677		907.788	877	1475	1195	907.761	879	907.288	88139
910.291	1100	1660	990	5018	20844		910.312	887	1448	1253	910.291	881	909.815	88400
912.82	1168	1724	967	4990	20781		912.835	894	1441	1221	912.82	877	912.342	88400
915.347	1141	1794	998	5007	20604		915.357	886	1482	1264	915.347	880	914.867	88783
917.874	1137	1885	958	5032	21019		917.879	880	1478	1198	917.874	877	917.392	88652
920.4	1123	1916	957	5042	20798		920.399	887	1442	1227	920.4	876	919.916	88675
922.925	1109	1951	1004	5023	20800		922.918	890	1479	1235	922.925	867	922.439	88310
925.449	1155	1890	966	5058	20780		925.437	896	1548	1213	925.449	873	924.961	88498
927.972	1069	1820	975	5012	20528		927.954	886	1527	1244	927.972	874	927.482	88093
930.494	1115	1729	974	5014	20823		930.471	887	1486	1227	930.494	870	930.002	87808
933.015	1098	1706	942	5014	20638		932.987	875	1492	1221	933.015	862	932.521	87359
935.535	1112	1654	956	5061	20723		935.501	877	1454	1224	935.535	884	935.039	87280
938.055	1064	1541	976	4996	20683		938.015	868	1455	1214	938.055	901	937.556	87257
940.573	1100	1523	952	5035	20693		940.528	882	1429	1203	940.573	889	940.072	86906
943.09	1070	1525	981	4961	20800		943.04	858	1412	1236	943.09	878	942.588	86947
945.607	1091	1515	977	4945	20762		945.551	877	1390	1232	945.607	882	945.102	86812
948.122	1051	1492	979	4987	20897		948.061	870	1376	1202	948.122	886	947.616	86902
950.637	1083	1428	957	4968	20868		950.57	881	1387	1250	950.637	886	950.128	86877
953.151	1031	1441	980	4979	20667		953.078	868	1396	1258	953.151	861	952.64	87026
955.663	1054	1445	949	5016	20907		955.586	857	1352	1252	955.663	878	955.15	86756
958.175	1089	1475	953	4928	20696		958.092	883	1371	1212	958.175	885	957.66	87004
960.686	1054	1492	954	4981	20591		960.597	889	1381	1227	960.686	885	960.169	86846
963.196	1084	1493	948	4992	20747		963.102	882	1347	1211	963.196	890	962.677	86800
965.705	1080	1523	969	5022	20673		965.605	893	1382	1239	965.705	887	965.184	86646
968.213	1065	1549	958	4965	20897		968.108	920	1412	1277	968.213	885	967.69	86628
970.72	1080	1601	950	4929	20775		970.61	940	1384	1239	970.72	873	970.195	86506
973.227	1065	1574	970	4962	20879		973.111	919	1391	1248	973.227	882	972.699	86262
975.732	1055	1624	953	4970	20828		975.611	926	1418	1265	975.732	870	975.202	86211
978.236	1076	1596	951	5036	20850		978.109	921	1355	1284	978.236	876	977.705	86330
980.74	1055	1551	963	4948	20710		980.608	918	1332	1244	980.74	889	980.206	86196
983.242	1069	1625	963	4955	20952		983.105	919	1390	1282	983.242	896	982.707	85734
985.744	1077	1590	954	5002	20947		985.601	915	1379	1258	985.744	871	985.206	85863
988.244	1077	1559	949	5027	20960		988.096	921	1369	1258	988.244	887	987.705	85842
990.744	1062	1526	970	5022	21156		990.59	915	1353	1231	990.744	898	990.202	85690
993.243	1053	1507	985	4996	21225		993.084	905	1323	1254	993.243	871	992.699	85693
995.741	1079	1537	962	4995	21165		995.576	917	1318	1250	995.741	867	995.195	85503
998.238	1076	1514	958	5039	21121		998.068	938	1306	1233	998.238	886	997.69	85334
1000.73	1034	1508	953	5036	21008		1000.56	932	1296	1232	1000.73	888	1000.18	85125
1003.23	1079	1573	967	5052	20854		1003.05	944	1314	1233	1003.23	887	1002.68	85195
1005.72	1061	1571	958	5079	20952		1005.54	985	1308	1222	1005.72	879	1005.17	85013
1008.22	1045	1586	978	5039	20845		1008.03	944	1322	1247	1008.22	889	1007.66	84836
1010.71	1059	1551	976	5092	20860		1010.51	991	1305	1260	1010.71	851	1010.15	84880
1013.2	1068	1505	938	5098	21095		1013	1007	1307	1285	1013.2	870	1012.64	84670
1015.69	1041	1534	985	5142	20718		1015.48	1053	1273	1277	1015.69	903	1015.13	84483
1018.18	1068	1516	937	5079	20640		1017.97	1022	1345	1337	1018.18	878	1017.62	84604
1020.67	1075	1471	941	5043	20783		1020.45	979	1412	1310	1020.67	875	1020.1	84496
1023.16	1049	1518	963	5081	20844		1022.93	1037	1430	1349	1023.16	875	1022.59	84525
1025.64	1060	1508	971	5075	20673		1025.41	1052	1479	1395	1025.64	886	1025.07	84321
1028.13	1041	1530	971	5072	20680		1027.9	1046	1468	1382	1028.13	884	1027.56	84546
1030.61	1047	1510	967	5072	20618		1030.37	1043	1551	1427	1030.61	897	1030.04	84630
1033.1	1093	1513	963	5031	20788		1032.85	1031	1567	1446	1033.1	882	1032.52	84650
1035.58	1066	1434	956	5101	20668		1035.33	1008	1586	1511	1035.58	891	1035	84412
1038.06	1077	1472	993	5149	20696		1037.81	979	1627	1519	1038.06	881	1037.48	84546
1040.55	1050	1483	981	5204	20766		1040.28	967	1650	1553	1040.55	884	1039.96	84645
1043.03	1089	1435	966	5260	20717		1042.76	947	1654	1560	1043.03	884	1042.44	84519
1045.5	1089	1437	976	5255	20628		1045.23	941	1713	1548	1045.5	872	1044.92	85006
1047.98	1086	1474	959	5217	20924		1047.71	945	1670	1515	1047.98	879	1047.4	84783
1050.46	1070	1480	966	5126	20647		1050.18	948	1768	1478	1050.46	867	1049.87	85070
1052.94	1063	1447	949	5071	20740		1052.65	930	1756	1445	1052.94	868	1052.35	84544
1055.41	1084	1464	951	5014	20477		1055.12	904	1772	1404	1055.41	876	1054.82	84844
1057.89	1094	1456	993	4977	20608		1057.59	913	1800	1415	1057.89	884	1057.29	84867
1060.36	1102	1507	962	5045	20660		1060.06	938	1817	1385	1060.36	900	1059.76	84873
1062.84	1088	1466	939	5001	20729		1062.53	897	1732	1390	1062.84	874	1062.24	84821
1065.31	1064	1504	982	5114	20836		1064.99	906	1854	1330	1065.31	885	1064.71	84927
1067.78	1051	1458	952	5113	20672		1067.46	923	1751	1345	1067.78	900	1067.18	84858
1070.25	1072	1507	956	5231	20274		1069.93	904	1766	1287	1070.25	876	1069.64	84864
1072.72	1097	1548	964	5233	20709		1072.39	901	1808	1277	1072.72	887	1072.11	85094
1075.19	1090	1586	939	5231	20456		1074.85	889	1685	1294	1075.19	890	1074.58	85045
1077.66	1100	1596	951	5187	20642		1077.32	916	1636	1286	1077.66	887	1077.04	84923
1080.12	1085	1698	956	5212	20888		1079.78	911	1683	1295	1080.12	887	1079.51	84890
1082.59	1070	1651	981	5125	20451		1082.24	896	1576	1269	1082.59	890	1081.97	85011
1085.05	1103	1665	937	5093	20734		1084.7	895	1592	1293	1085.05	889	1084.44	84793
1087.52	1078	1638	957	5014	21024		1087.16	893	1610	1258	1087.52	883	1086.9	84775
1089.98	1076	1528	955	4972	20698		1089.61	886	1604	1284	1089.98	895	1089.36	84696
1092.44	1078	1548	954	4959	20622		1092.07	906	1568	1296	1092.44	893	1091.82	84495
1094.9	1072	1449	957	4997	20806		1094.53	884	1588	1284	1094.9	880	1094.28	84585
1097.36	1070	1468	931	5015	20684		1096.98	905	1542	1321	1097.36	896	1096.74	84474
1099.82	1066	1462	918	4990	20940		1099.44	911	1567	1332	1099.82	890	1099.19	84267
1102.28	1070	1477	945	5071	20797		1101.89	919	1513	1320	1102.28	904	1101.65	84542
1104.74	1108	1416	942	4988	20934		1104.34	907	1519	1335	1104.74	873	1104.11	84419
1107.2	1116	1402	965	5030	20911		1106.79	892	1558	1351	1107.2	894	1106.56	84362
1109.65	1085	1441	932	5079	21027		1109.25	910	1542	1387	1109.65	915	1109.02	84355
1112.11	1142	1388	955	5091	21113		1111.7	919	1563	1383	1112.11	896	1111.47	84453
1114.56	1128	1432	972	5046	20936		1114.14	923	1585	1410	1114.56	892	1113.92	84328
1117.01	1080	1398	956	5109	20920		1116.59	901	1624	1423	1117.01	895	1116.37	84337
1119.47	1114	1383	955	5068	21141		1119.04	883	1705	1479	1119.47	913	1118.82	84613
1121.92	1120	1408	969	5023	21029		1121.49	903	1660	1498	1121.92	903	1121.27	84487
1124.37	1117	1406	991	5088	21276		1123.93	904	1740	1511	1124.37	903	1123.72	84678
1126.82	1112	1407	960	5047	21141		1126.38	889	1704	1505	1126.82	897	1126.17	84529
1129.27	1173	1369	951	5010	21210		1128.82	904	1781	1479	1129.27	903	1128.61	84613
1131.72	1167	1334	949	5117	21205		1131.26	904	1819	1426	1131.72	907	1131.06	84605
1134.16	1191	1402	994	5097	21086		1133.7	905	1809	1449	1134.16	902	1133.51	84456
1136.61	1207	1362	969	5140	21426		1136.14	922	1881	1423	1136.61	924	1135.95	84508
1139.05	1219	1406	950	5083	21531		1138.58	887	1839	1443	1139.05	926	1138.39	84475
1141.5	1197	1357	959	5164	21587		1141.02	917	1817	1428	1141.5	901	1140.84	84481
1143.94	1221	1406	966	5143	21357		1143.46	922	1819	1454	1143.94	937	1143.28	84602
1146.38	1211	1384	936	5190	21280		1145.9	930	1761	1405	1146.38	939	1145.72	84364
1148.82	1204	1361	931	5196	21408		1148.34	927	1754	1468	1148.82	950	1148.16	84525
1151.27	1154	1376	955	5242	21636		1150.77	948	1695	1424	1151.27	954	1150.6	84262
1153.7	1211	1371	961	5242	21742		1153.21	974	1652	1441	1153.7	954	1153.03	84379
1156.14	1183	1422	969	5236	21736		1155.64	971	1625	1496	1156.14	919	1155.47	84318
1158.58	1181	1361	966	5240	22136		1158.07	961	1552	1516	1158.58	943	1157.91	84031
1161.02	1165	1384	934	5296	22111		1160.5	947	1538	1535	1161.02	926	1160.34	84337
1163.46	1151	1334	943	5245	22202		1162.94	986	1552	1518	1163.46	898	1162.78	84172
1165.89	1162	1414	945	5383	21990		1165.37	983	1545	1528	1165.89	901	1165.21	84125
1168.32	1115	1416	982	5393	22004		1167.79	977	1519	1547	1168.32	921	1167.64	84187
1170.76	1142	1385	937	5491	21898		1170.22	1001	1548	1555	1170.76	926	1170.07	84273
1173.19	1159	1404	971	5563	21702		1172.65	976	1587	1585	1173.19	904	1172.5	84182
1175.62	1118	1413	953	5605	21924		1175.08	988	1631	1566	1175.62	904	1174.93	84237
1178.05	1106	1418	955	5607	21638		1177.5	946	1632	1612	1178.05	915	1177.36	84079
1180.48	1117	1363	941	5529	21813		1179.93	942	1762	1566	1180.48	919	1179.79	84029
1182.91	1076	1385	952	5498	21809		1182.35	950	1732	1579	1182.91	946	1182.22	83968
1185.34	1114	1397	971	5498	21809		1184.78	946	1760	1615	1185.34	914	1184.64	84061
1187.77	1082	1426	1003	5381	21795		1187.2	932	1808	1636	1187.77	923	1187.07	84227
1190.19	1109	1418	976	5344	21766		1189.62	964	1803	1645	1190.19	948	1189.49	84184
1192.62	1108	1396	992	5312	21798		1192.04	917	1804	1659	1192.62	949	1191.92	84274
1195.04	1066	1358	992	5305	21476		1194.46	950	1769	1698	1195.04	972	1194.34	84025
1197.47	1131	1414	987	5298	21550		1196.88	939	1742	1679	1197.47	993	1196.76	84179
1199.89	1081	1349	982	5423	21363		1199.3	959	1643	1729	1199.89	999	1199.18	84028
1202.31	1088	1381	958	5340	21642		1201.71	952	1643	1743	1202.31	1003	1201.6	84291
1204.73	1096	1365	954	5391	21545		1204.13	955	1493	1693	1204.73	981	1204.02	84214
1207.15	1100	1344	985	5417	21349		1206.54	993	1531	1775	1207.15	998	1206.44	84139
1209.57	1116	1326	953	5349	21362		1208.96	997	1443	1801	1209.57	991	1208.86	84118
1211.99	1118	1313	973	5344	21456		1211.37	998	1409	1753	1211.99	987	1211.28	84158
1214.41	1108	1346	986	5305	21552		1213.78	1034	1413	1748	1214.41	962	1213.69	84250
1216.83	1101	1359	993	5266	21501		1216.2	1064	1428	1694	1216.83	947	1216.11	84255
1219.24	1080	1327	1006	5349	21524		1218.61	1096	1417	1709	1219.24	1000	1218.52	84203
1221.66	1087	1345	1043	5349	21465		1221.02	1125	1365	1690	1221.66	985	1220.93	84159
1224.07	1080	1358	1019	5324	21185		1223.43	1172	1383	1750	1224.07	973	1223.35	84002
1226.48	1105	1316	1023	5395	21252		1225.83	1176	1412	1637	1226.48	974	1225.76	84178
1228.9	1052	1361	997	5309	21472		1228.24	1177	1360	1689	1228.9	990	1228.17	84287
1231.31	1086	1343	1005	5288	21497		1230.65	1206	1436	1638	1231.31	1018	1230.58	84315
1233.72	1063	1375	1008	5180	21549		1233.05	1154	1426	1693	1233.72	1029	1232.99	84295
1236.13	1088	1421	1027	5152	21438		1235.46	1200	1423	1633	1236.13	1035	1235.39	84151
1238.54	1093	1345	1037	5109	21247		1237.86	1127	1397	1667	1238.54	998	1237.8	84130
1240.95	1067	1391	1050	5057	21272		1240.27	1126	1433	1603	1240.95	1011	1240.21	84315
1243.35	1105	1336	1031	5048	21242		1242.67	1093	1409	1692	1243.35	1014	1242.61	84357
1245.76	1105	1372	1035	5114	21435		1245.07	1090	1431	1678	1245.76	1015	1245.02	84319
1248.16	1126	1351	1025	5114	21503		1247.47	1074	1455	1664	1248.16	1024	1247.42	84085
1250.57	1132	1379	1006	5084	21681		1249.87	1060	1500	1645	1250.57	1026	1249.82	84268
1252.97	1096	1360	1008	5128	21581		1252.27	1049	1451	1702	1252.97	1019	1252.22	84345
1255.38	1157	1336	1025	5232	21535		1254.67	1033	1492	1687	1255.38	1049	1254.62	84447
1257.78	1161	1371	1050	5195	21606		1257.06	1019	1441	1742	1257.78	1061	1257.02	84445
1260.18	1195	1383	1037	5200	21643		1259.46	1017	1429	1731	1260.18	1041	1259.42	84370
1262.58	1187	1363	1044	5273	21921		1261.85	1030	1399	1715	1262.58	1060	1261.82	84402
1264.98	1218	1343	1014	5219	21957		1264.25	1035	1470	1688	1264.98	1049	1264.22	84397
1267.38	1174	1369	985	5238	21751		1266.64	1008	1399	1729	1267.38	1039	1266.62	84394
1269.77	1177	1402	981	5292	21948		1269.03	979	1425	1761	1269.77	1009	1269.01	84243
1272.17	1185	1365	965	5245	22135		1271.43	998	1443	1765	1272.17	994	1271.41	84359
1274.57	1184	1375	951	5284	22023		1273.82	1020	1431	1692	1274.57	962	1273.8	84339
1276.96	1168	1417	923	5313	22159		1276.21	1005	1464	1715	1276.96	979	1276.19	84299
1279.35	1187	1359	962	5316	21993		1278.6	1013	1441	1692	1279.35	980	1278.58	84322
1281.75	1191	1374	934	5306	22241		1280.98	1027	1386	1749	1281.75	1001	1280.98	84276
1284.14	1198	1385	945	5353	21981		1283.37	997	1435	1872	1284.14	983	1283.37	84383
1286.53	1170	1378	953	5328	21782		1285.76	991	1406	1884	1286.53	966	1285.76	84197
1288.92	1193	1349	942	5291	22032		1288.14	994	1416	1830	1288.92	971	1288.14	84244
1291.31	1203	1385	945	5187	21691		1290.53	1015	1371	1908	1291.31	963	1290.53	84174
1293.7	1219	1374	969	5193	21915		1292.91	1024	1335	1914	1293.7	963	1292.92	84368
1296.09	1246	1359	955	5238	22115		1295.3	1059	1386	1900	1296.09	972	1295.31	84249
1298.47	1231	1367	983	5144	21970		1297.68	1047	1352	1932	1298.47	983	1297.69	84291
1300.86	1263	1438	965	5210	21836		1300.06	1066	1320	1985	1300.86	975	1300.08	84357
1303.25	1236	1391	957	5361	21967		1302.44	1082	1280	1944	1303.25	1000	1302.46	84312
1305.63	1280	1441	967	5267	21829		1304.82	1148	1311	1938	1305.63	1002	1304.84	84437
1308.01	1231	1441	952	5293	21871		1307.2	1152	1294	1939	1308.01	1006	1307.22	84436
1310.4	1248	1467	959	5264	21880		1309.58	1225	1281	1992	1310.4	1045	1309.6	84557
1312.78	1258	1441	963	5240	22243		1311.95	1302	1304	2027	1312.78	1052	1311.98	84601
1315.16	1257	1475	955	5294	22293		1314.33	1277	1282	2060	1315.16	1059	1314.36	84765
1317.54	1239	1493	964	5255	22372		1316.7	1354	1305	2164	1317.54	1033	1316.74	84686
1319.92	1203	1478	1007	5337	22477		1319.08	1360	1297	2245	1319.92	1030	1319.12	84811
1322.3	1213	1512	993	5256	22786		1321.45	1338	1344	2339	1322.3	1061	1321.5	84893
1324.68	1192	1473	1041	5274	22900		1323.83	1348	1278	2545	1324.68	1033	1323.87	84851
1327.05	1166	1456	1095	5338	23278		1326.2	1353	1291	2488	1327.05	1046	1326.25	84889
1329.43	1131	1479	1104	5393	23204		1328.57	1306	1301	2543	1329.43	1064	1328.62	84847
1331.8	1177	1498	1166	5565	23638		1330.94	1253	1258	2630	1331.8	1065	1330.99	84906
1334.18	1109	1511	1199	5510	23421		1333.31	1253	1289	2579	1334.18	1083	1333.37	84843
1336.55	1127	1429	1200	5769	23760		1335.68	1169	1278	2496	1336.55	1060	1335.74	84788
1338.92	1155	1447	1143	5879	23650		1338.04	1147	1253	2396	1338.92	1076	1338.11	84933
1341.3	1103	1417	1143	6104	23322		1340.41	1122	1266	2299	1341.3	1079	1340.48	84698
1343.67	1083	1434	1138	6462	23184		1342.78	1099	1308	2240	1343.67	1105	1342.85	84614
1346.04	1103	1386	1050	6899	23179		1345.14	1038	1366	2083	1346.04	1108	1345.22	84564
1348.4	1086	1406	1038	7137	22581		1347.51	1069	1360	2019	1348.4	1090	1347.58	84631
1350.77	1076	1377	1040	7027	22252		1349.87	1029	1378	2010	1350.77	1112	1349.95	84537
1353.14	1067	1373	984	6817	22355		1352.23	988	1366	1932	1353.14	1130	1352.32	84505
1355.51	1075	1442	989	6469	22208		1354.59	1008	1416	1929	1355.51	1170	1354.68	84357
1357.87	1093	1366	958	6213	21841		1356.96	979	1397	1951	1357.87	1204	1357.04	84378
1360.24	1075	1409	971	6045	22181		1359.32	972	1447	2026	1360.24	1210	1359.41	84361
1362.6	1080	1411	1007	5886	21860		1361.68	985	1433	2037	1362.6	1259	1361.77	84486
1364.96	1092	1407	1049	5708	21656		1364.03	996	1512	2078	1364.96	1250	1364.13	84333
1367.33	1091	1380	1042	5659	21606		1366.39	980	1481	2323	1367.33	1355	1366.49	84451
1369.69	1087	1356	1027	5463	21617		1368.75	998	1468	2385	1369.69	1375	1368.85	84417
1372.05	1080	1349	1050	5352	21338		1371.1	1005	1462	2546	1372.05	1386	1371.21	84642
1374.41	1056	1363	1039	5326	21532		1373.46	1049	1478	2744	1374.41	1349	1373.57	84742
1376.77	1060	1368	1014	5289	21589		1375.81	1046	1481	3030	1376.77	1376	1375.92	84930
1379.13	1067	1349	1008	5237	21421		1378.17	1074	1486	3192	1379.13	1380	1378.28	84973
1381.48	1074	1325	1004	5211	21352		1380.52	1095	1465	3427	1381.48	1387	1380.64	85212
1383.84	1061	1359	1000	5178	21648		1382.87	1117	1489	3649	1383.84	1380	1382.99	85431
1386.19	1052	1339	1012	5254	22002		1385.22	1135	1462	3858	1386.19	1376	1385.34	85568
1388.55	1080	1415	1007	5296	21941		1387.57	1140	1462	3935	1388.55	1295	1387.7	85668
1390.9	1118	1373	990	5343	22081		1389.92	1155	1479	3875	1390.9	1301	1390.05	86023
1393.26	1070	1361	1010	5362	22206		1392.27	1165	1427	3869	1393.26	1260	1392.4	86327
1395.61	1068	1387	991	5416	22142		1394.62	1165	1432	3731	1395.61	1181	1394.75	86250
1397.96	1073	1377	1018	5490	22358		1396.96	1162	1470	3483	1397.96	1179	1397.1	86669
1400.31	1108	1410	1003	5499	22664		1399.31	1118	1480	3278	1400.31	1150	1399.45	86973
1402.66	1082	1436	1061	5548	22650		1401.65	1148	1447	3154	1402.66	1092	1401.8	87133
1405.01	1105	1414	1086	5569	22934		1404	1106	1478	2878	1405.01	1107	1404.14	87167
1407.35	1100	1455	1133	5613	23154		1406.34	1080	1440	2699	1407.35	1115	1406.49	87535
1409.7	1098	1447	1159	5673	23497		1408.68	1067	1421	2539	1409.7	1148	1408.83	87310
1412.05	1097	1401	1173	5694	23208		1411.02	1103	1489	2459	1412.05	1111	1411.18	87493
1414.39	1082	1455	1137	5657	23182		1413.36	1041	1470	2376	1414.39	1087	1413.52	87372
1416.74	1123	1477	1105	5620	23157		1415.7	1065	1454	2376	1416.74	1048	1415.87	87071
1419.08	1132	1430	1107	5552	23069		1418.04	1026	1426	2322	1419.08	1063	1418.21	87190
1421.42	1124	1459	1056	5606	22815		1420.38	1037	1377	2240	1421.42	1008	1420.55	87045
1423.77	1123	1444	1047	5549	22683		1422.72	1032	1451	2234	1423.77	1016	1422.89	86904
1426.11	1163	1437	1037	5611	22310		1425.06	1034	1436	2166	1426.11	995	1425.23	86958
1428.45	1148	1427	1017	5550	22312		1427.39	1027	1428	2166	1428.45	1015	1427.57	86730
1430.79	1140	1458	997	5537	22103		1429.73	1051	1470	2104	1430.79	999	1429.9	86627
1433.13	1139	1454	1009	5654	22339		1432.06	1029	1421	2048	1433.13	970	1432.24	86607
1435.46	1145	1443	974	5615	22381		1434.39	1014	1432	2113	1435.46	1014	1434.58	86651
1437.8	1166	1492	974	5722	22384		1436.73	1050	1437	2034	1437.8	1014	1436.91	86409
1440.14	1185	1472	972	5634	22450		1439.06	1066	1477	1934	1440.14	1016	1439.25	86439
1442.47	1164	1477	994	5658	22431		1441.39	1066	1449	1951	1442.47	997	1441.58	86385
1444.81	1196	1507	952	5677	22704		1443.72	1058	1421	1938	1444.81	1007	1443.91	86324
1447.14	1184	1505	972	5589	22640		1446.05	1097	1428	1901	1447.14	999	1446.24	85974
1449.47	1154	1514	983	5571	22911		1448.37	1084	1466	1837	1449.47	1021	1448.58	85826
1451.8	1217	1459	986	5571	23088		1450.7	1058	1461	1897	1451.8	1021	1450.91	85954
1454.14	1231	1509	986	5595	22946		1453.03	1091	1479	1902	1454.14	1010	1453.24	85613
1456.47	1198	1475	995	5599	23246		1455.35	1067	1461	1919	1456.47	995	1455.56	85297
1458.8	1288	1472	999	5558	23114		1457.68	1066	1491	1896	1458.8	1033	1457.89	85270
1461.12	1231	1447	999	5503	23211		1460	1094	1560	1898	1461.12	1017	1460.22	85134
1463.45	1288	1414	993	5557	23198		1462.33	1063	1533	1868	1463.45	1081	1462.54	84802
1465.78	1286	1403	990	5614	23309		1464.65	1071	1550	1888	1465.78	1078	1464.87	84610
1468.1	1287	1445	954	5671	23622		1466.97	1093	1564	1846	1468.1	1108	1467.19	84416
1470.43	1304	1406	972	5670	23750		1469.29	1089	1638	1870	1470.43	1150	1469.52	84327
1472.75	1314	1438	936	5775	23636		1471.61	1077	1644	1875	1472.75	1101	1471.84	84194
1475.08	1337	1387	967	5691	23892		1473.93	1086	1677	1803	1475.08	1084	1474.16	84025
1477.4	1373	1360	954	5775	23779		1476.25	1096	1692	1863	1477.4	1086	1476.48	83957
1479.72	1323	1348	992	5596	23743		1478.57	1102	1659	1880	1479.72	1031	1478.8	83876
1482.04	1371	1416	1004	5575	23655		1480.88	1107	1678	1833	1482.04	994	1481.12	83766
1484.36	1300	1363	977	5653	23699		1483.2	1100	1658	1845	1484.36	972	1483.44	83578
1486.68	1341	1331	1022	5694	23792		1485.51	1078	1616	1892	1486.68	995	1485.76	83483
1489	1323	1360	1007	5686	23772		1487.83	1120	1693	1874	1489	1009	1488.08	83586
1491.32	1345	1381	1072	5835	23698		1490.14	1143	1635	1842	1491.32	1007	1490.39	83579
1493.64	1319	1326	1099	5852	23497		1492.45	1137	1665	1890	1493.64	981	1492.71	83501
1495.95	1342	1386	1103	6042	23268		1494.76	1101	1602	1897	1495.95	964	1495.02	83361
1498.27	1348	1358	1086	5941	23107		1497.07	1097	1627	1946	1498.27	950	1497.34	83400
1500.58	1337	1334	1113	5901	23144		1499.38	1094	1662	1925	1500.58	982	1499.65	83396
1502.9	1340	1351	1055	5958	23177		1501.69	1094	1659	1949	1502.9	982	1501.96	83377
1505.21	1394	1356	1070	5904	23006		1504	1106	1685	2000	1505.21	1000	1504.27	83528
1507.52	1395	1394	1044	5964	22946		1506.31	1074	1684	1977	1507.52	1000	1506.58	83252
1509.83	1419	1358	1019	5997	23071		1508.62	1065	1684	1945	1509.83	1039	1508.89	83347
1512.14	1463	1380	970	6165	23106		1510.92	1032	1760	2047	1512.14	1019	1511.2	83300
1514.45	1468	1435	951	6184	23549		1513.23	1071	1715	2016	1514.45	978	1513.51	83282
1516.76	1539	1450	955	6150	23348		1515.53	1033	1746	2047	1516.76	991	1515.82	83241
1519.07	1524	1410	919	6109	23527		1517.84	1049	1722	2100	1519.07	971	1518.12	83373
1521.38	1594	1456	913	6084	23725		1520.14	1014	1745	2188	1521.38	961	1520.43	83245
1523.68	1568	1482	928	6062	24045		1522.44	1048	1744	2213	1523.68	965	1522.73	83290
1525.99	1556	1503	956	6072	23620		1524.74	1024	1709	2292	1525.99	972	1525.04	83346
1528.29	1546	1526	975	5927	23658		1527.04	1022	1670	2309	1528.29	967	1527.34	83276
1530.6	1571	1559	961	5854	23453		1529.34	1018	1613	2378	1530.6	962	1529.64	83440
1532.9	1524	1532	979	5899	23294		1531.64	1037	1606	2529	1532.9	951	1531.94	83076
1535.2	1483	1555	966	5661	22869		1533.94	1044	1608	2520	1535.2	964	1534.24	83309
1537.5	1530	1459	968	5627	22704		1536.23	1028	1628	2528	1537.5	971	1536.54	83196
1539.8	1485	1434	942	5632	22627		1538.53	1067	1619	2665	1539.8	969	1538.84	83363
1542.1	1475	1436	938	5411	22366		1540.83	1036	1549	2542	1542.1	966	1541.14	83200
1544.4	1439	1431	953	5525	21922		1543.12	1056	1529	2537	1544.4	973	1543.44	83345
1546.7	1414	1386	946	5533	21904		1545.41	1064	1566	2569	1546.7	996	1545.73	83362
1549	1367	1411	966	5462	21741		1547.71	1035	1542	2495	1549	1016	1548.03	83282
1551.29	1365	1370	970	5511	21742		1550	1039	1539	2458	1551.29	1014	1550.32	83402
1553.59	1357	1407	989	5416	21342		1552.29	1051	1479	2213	1553.59	1047	1552.62	83269
1555.88	1373	1392	970	5440	21496		1554.58	1053	1483	2194	1555.88	1033	1554.91	83529
1558.18	1277	1459	991	5499	21474		1556.87	1054	1403	2146	1558.18	1027	1557.2	83376
1560.47	1249	1421	970	5456	21686		1559.16	1068	1410	2101	1560.47	1022	1559.49	83475
1562.76	1265	1469	1017	5494	21644		1561.45	1063	1335	2006	1562.76	988	1561.79	83479
1565.06	1255	1483	978	5493	21584		1563.73	1074	1297	1916	1565.06	1019	1564.08	83394
1567.35	1212	1567	993	5429	21623		1566.02	1040	1299	1869	1567.35	1013	1566.36	83435
1569.64	1187	1515	991	5489	21679		1568.31	1037	1238	1816	1569.64	999	1568.65	83531
1571.93	1206	1498	961	5425	22223		1570.59	1014	1245	1743	1571.93	993	1570.94	83477
1574.21	1208	1440	976	5428	21957		1572.87	1001	1234	1717	1574.21	970	1573.23	83582
1576.5	1189	1440	935	5366	21835		1575.16	991	1193	1685	1576.5	1008	1575.51	83700
1578.79	1169	1399	948	5352	21922		1577.44	979	1224	1648	1578.79	967	1577.8	83506
1581.07	1140	1339	958	5336	21962		1579.72	941	1156	1594	1581.07	1009	1580.08	83595
1583.36	1127	1375	937	5272	22046		1582	933	1188	1591	1583.36	990	1582.37	83555
1585.64	1107	1411	932	5296	21957		1584.28	924	1209	1579	1585.64	972	1584.65	83728
1587.93	1157	1400	954	5346	21827		1586.56	939	1194	1489	1587.93	985	1586.93	83533
1590.21	1100	1386	958	5290	21671		1588.84	921	1184	1516	1590.21	987	1589.21	83512
1592.49	1150	1434	957	5311	21498		1591.12	931	1150	1487	1592.49	979	1591.49	83588
1594.77	1129	1424	984	5291	21384		1593.39	910	1119	1442	1594.77	977	1593.77	83658
1597.05	1119	1429	986	5317	21005		1595.67	921	1152	1429	1597.05	999	1596.05	83651
1599.33	1110	1405	996	5240	21132		1597.94	925	1082	1395	1599.33	984	1598.33	83357
1601.61	1109	1478	994	5216	20958		1600.22	898	1117	1377	1601.61	954	1600.6	83474
1603.89	1129	1464	1011	5267	20924		1602.49	887	1128	1342	1603.89	960	1602.88	83404
1606.17	1090	1473	987	5197	20757		1604.77	888	1083	1352	1606.17	984	1605.16	83574
1608.44	1093	1503	991	5132	20539		1607.04	890	1090	1346	1608.44	967	1607.43	83555
1610.72	1098	1501	964	5204	20553		1609.31	876	1059	1306	1610.72	1009	1609.7	83548
1612.99	1068	1462	952	5213	20351		1611.58	891	1068	1325	1612.99	967	1611.98	83680
1615.27	1087	1509	953	5240	20050		1613.85	854	1073	1296	1615.27	953	1614.25	83428
1617.54	1134	1507	930	5124	20283		1616.12	878	1043	1309	1617.54	963	1616.52	83505
1619.81	1083	1463	956	5123	20207		1618.38	855	1044	1293	1619.81	980	1618.79	83502
1622.08	1118	1448	933	5177	19995		1620.65	856	1038	1333	1622.08	966	1621.06	83346
1624.35	1090	1425	948	5172	19666		1622.92	876	1055	1326	1624.35	977	1623.33	83481
1626.62	1075	1410	915	5169	19796		1625.18	876	1033	1313	1626.62	980	1625.6	83501
1628.89	1072	1432	913	5139	19594		1627.45	862	1038	1292	1628.89	978	1627.87	83329
1631.16	1034	1441	915	5138	19595		1629.71	877	1029	1317	1631.16	948	1630.13	83271
1633.43	1090	1370	912	5168	19481		1631.98	848	1027	1285	1633.43	940	1632.4	83475
1635.69	1085	1392	921	5169	19486		1634.24	859	998	1270	1635.69	950	1634.66	83453
1637.96	1039	1365	917	5174	19225		1636.5	851	988	1281	1637.96	958	1636.93	83356
1640.23	1078	1430	922	5120	19129		1638.76	863	965	1294	1640.23	955	1639.19	83102
1642.49	1054	1424	913	5072	18998		1641.02	833	999	1260	1642.49	950	1641.45	83267
1644.75	1106	1373	922	5107	18964		1643.28	838	965	1236	1644.75	952	1643.72	83326
1647.02	1078	1401	922	5125	19277		1645.54	855	1005	1226	1647.02	951	1645.98	83300
1649.28	1068	1364	898	5126	19070		1647.8	859	967	1248	1649.28	961	1648.24	83334
1651.54	1055	1349	890	5179	19095		1650.05	855	972	1225	1651.54	930	1650.5	83301
1653.8	1038	1364	884	5198	19027		1652.31	834	943	1268	1653.8	942	1652.75	83222
1656.06	1059	1353	912	5251	19244		1654.56	844	956	1249	1656.06	971	1655.01	83056
1658.32	1077	1354	914	5312	19112		1656.82	836	952	1261	1658.32	955	1657.27	83238
1660.57	1087	1374	912	5198	18956		1659.07	853	947	1226	1660.57	945	1659.53	83201
1662.83	1076	1370	932	5261	19064		1661.32	832	966	1243	1662.83	924	1661.78	83305
1665.09	1057	1385	913	5177	18994		1663.58	850	938	1216	1665.09	959	1664.04	83194
1667.34	1074	1333	906	5161	19128		1665.83	834	946	1240	1667.34	945	1666.29	83175
1669.6	1079	1362	895	5132	18987		1668.08	851	940	1221	1669.6	956	1668.54	83135
1671.85	1075	1287	911	5086	19006		1670.33	851	949	1212	1671.85	956	1670.8	83037
1674.1	1057	1291	900	5014	18794		1672.58	843	934	1169	1674.1	920	1673.05	83101
1676.36	1012	1358	910	4987	18947		1674.82	834	940	1163	1676.36	927	1675.3	83132
1678.61	1073	1295	915	5008	18855		1677.07	850	916	1196	1678.61	935	1677.55	83103
1680.86	1071	1281	899	4975	18928		1679.32	846	926	1161	1680.86	958	1679.8	82851
1683.11	1063	1253	885	5007	18852		1681.56	842	951	1135	1683.11	955	1682.04	82996
1685.36	1072	1292	915	5035	18918		1683.81	853	930	1150	1685.36	934	1684.29	82998
1687.61	1038	1250	925	4996	18757		1686.05	831	915	1123	1687.61	970	1686.54	82929
1689.85	1078	1241	897	5021	18773		1688.3	845	911	1145	1689.85	954	1688.79	83024
1692.1	1046	1256	914	5016	18811		1690.54	842	910	1119	1692.1	961	1691.03	82929
1694.35	1042	1219	887	4981	18972		1692.78	835	908	1141	1694.35	973	1693.27	82940
1696.59	1061	1246	908	5058	18605		1695.02	841	905	1122	1696.59	952	1695.52	82911
1698.84	1039	1265	907	5002	18608		1697.26	845	905	1117	1698.84	947	1697.76	82938
1701.08	1047	1255	903	4995	18617		1699.5	850	887	1143	1701.08	961	1700	82965
1703.32	1026	1227	914	4977	18524		1701.74	827	910	1142	1703.32	935	1702.24	82928
1705.56	1052	1239	889	4982	18477		1703.98	845	913	1143	1705.56	959	1704.49	82834
1707.81	1033	1256	896	5031	18730		1706.22	854	903	1161	1707.81	943	1706.72	82881
1710.05	1057	1253	906	4969	18531		1708.45	833	897	1118	1710.05	974	1708.96	82811
1712.29	1059	1251	895	4957	18655		1710.69	841	905	1099	1712.29	954	1711.2	82867
1714.53	1047	1255	896	4994	18450		1712.92	834	896	1127	1714.53	951	1713.44	82850
1716.76	1057	1235	886	4966	18489		1715.16	840	900	1112	1716.76	954	1715.68	82909
1719	1032	1210	906	4968	18289		1717.39	840	895	1110	1719	942	1717.91	82849
1721.24	1052	1260	904	5020	18574		1719.62	839	915	1110	1721.24	951	1720.15	82786
1723.47	1038	1262	898	4990	18505		1721.85	843	906	1104	1723.47	958	1722.38	82851
1725.71	1064	1237	879	4977	18377		1724.08	839	895	1093	1725.71	929	1724.61	82888
1727.94	1061	1254	896	4958	18358		1726.31	839	922	1124	1727.94	969	1726.85	82847
1730.18	1008	1244	895	4967	18420		1728.54	834	904	1123	1730.18	962	1729.08	82831
1732.41	1080	1240	878	5084	18245		1730.77	843	915	1112	1732.41	948	1731.31	82828
1734.64	1021	1219	892	4981	18437		1733	822	888	1084	1734.64	935	1733.54	82789
1736.87	1033	1254	886	5057	18245		1735.23	836	902	1142	1736.87	933	1735.77	82982
1739.1	1060	1246	905	5024	18280		1737.45	820	892	1079	1739.1	946	1738	82816
1741.33	1073	1220	897	5005	18367		1739.68	847	891	1122	1741.33	948	1740.23	82890
1743.56	1059	1195	889	4999	18299		1741.9	834	893	1101	1743.56	939	1742.45	82893
1745.79	1044	1220	889	4987	18238		1744.13	845	908	1083	1745.79	936	1744.68	82647
1748.01	1031	1248	905	4930	18236		1746.35	828	888	1105	1748.01	943	1746.91	82716
1750.24	1064	1249	903	5030	18086		1748.57	845	883	1095	1750.24	923	1749.13	82578
1752.47	1046	1221	898	5008	18171		1750.79	835	871	1068	1752.47	980	1751.35	82775
1754.69	1024	1228	893	4923	18150		1753.01	835	895	1096	1754.69	948	1753.58	82740
1756.92	1047	1240	891	4931	18140		1755.23	822	885	1084	1756.92	978	1755.8	82777
1759.14	1050	1254	872	4898	18119		1757.45	832	906	1095	1759.14	944	1758.02	82776
1761.36	1049	1241	871	4928	18162		1759.67	822	878	1096	1761.36	949	1760.24	82819
1763.58	1041	1252	891	4927	18007		1761.89	832	890	1102	1763.58	935	1762.46	82637
1765.8	1052	1245	890	4884	18038		1764.11	818	883	1091	1765.8	961	1764.68	82655
1768.02	1047	1189	881	4878	18133		1766.32	837	889	1125	1768.02	961	1766.9	82887
1770.24	1059	1217	895	4884	17974		1768.54	834	885	1077	1770.24	947	1769.12	82758
1772.46	1062	1234	887	4892	18049		1770.75	846	892	1123	1772.46	965	1771.34	82798
1774.68	1034	1225	905	4889	18078		1772.97	849	893	1091	1774.68	932	1773.55	82739
1776.9	1053	1212	888	4897	17923		1775.18	835	882	1089	1776.9	964	1775.77	82866
1779.11	1069	1242	881	4912	18062		1777.39	845	890	1086	1779.11	983	1777.98	82752
1781.33	1009	1217	898	4859	17899		1779.6	826	883	1083	1781.33	947	1780.2	82803
1783.54	1033	1213	898	4899	17977		1781.81	856	898	1080	1783.54	953	1782.41	82868
1785.76	1021	1202	906	4873	17963		1784.02	830	885	1076	1785.76	929	1784.62	82849
1787.97	1020	1226	896	4862	18065		1786.23	834	886	1090	1787.97	961	1786.83	82899
1790.18	1057	1190	902	4858	17988		1788.44	844	887	1078	1790.18	955	1789.05	82835
1792.4	1041	1188	898	4902	17961		1790.65	842	889	1098	1792.4	953	1791.26	82729
1794.61	1047	1195	887	4902	17994		1792.86	842	892	1049	1794.61	948	1793.47	82791
1796.82	1073	1189	881	4848	17975		1795.06	831	888	1074	1796.82	961	1795.67	82911
1799.03	1020	1235	883	4822	17855		1797.27	842	887	1105	1799.03	960	1797.88	82715
					17694		1799.47	849	885	1077

## Sheet: Suppl. Fig. 10
Suppl. Inf
Figure 10
b
Myoglobin only		Myoglobin and Streptavidin		Bulk - Streptavidin		Bulk - Myoglobin
Raman shift (1/cm)	Intensity (Counts)	Raman shift (1/cm)	Intensity (Counts)	Raman shift (1/cm)	Intensity (Counts)	Raman shift (1/cm)	Intensity (Counts)
798.359	794	798.359	0.00963718	800.924	711.063	800.924	2542.8
800.924	798	800.924	0.0131332	803.488	766.986	803.488	2504.02
803.488	813	803.488	0.00852996	806.051	71.9091	806.051	2091.24
806.051	814	806.051	0.00196947	808.613	1099.83	808.613	1542.46
808.613	803	808.613	0.0118091	811.174	877.751	811.174	1883.67
811.174	810	811.174	0.00812165	813.734	862.668	813.734	2023.89
813.734	811	813.734	0.00234118	816.293	1015.58	816.293	1608.1
816.293	811	816.293	0.00468027	818.851	967.485	818.851	319.304
818.851	805	818.851	0.00903063	821.409	1228.38	821.409	825.504
821.409	807	821.409	0.0131521	823.965	1140.26	823.965	739.664
823.965	816	823.965	0.00601615	826.52	1714.13	826.52	351.751
826.52	791	826.52	0.0115093	829.074	1085.97	829.074	97.7325
829.074	792	829.074	0.010052	831.628	1696.79	831.628	199.539
831.628	812	831.628	0.0232235	834.18	1720.57	834.18	-183.908
834.18	796	834.18	0.0261512	836.732	1676.32	836.732	-273.707
836.732	812	836.732	0.0363084	839.282	1021.02	839.282	329.063
839.282	798	839.282	0.03113	841.832	1212.67	841.832	-233.651
841.832	810	841.832	0.035215	844.38	1588.25	844.38	170.065
844.38	780	844.38	0.026982	846.928	938.756	846.928	-389.85
846.928	810	846.928	0.0204096	849.475	1041.18	849.475	210.523
849.475	802	849.475	0.0115268	852.021	757.514	852.021	96.1461
852.021	813	852.021	0.0107833	854.565	558.741	854.565	-114.043
854.565	809	854.565	0.0143439	857.109	1005.85	857.109	-77.1159
857.109	818	857.109	0.0099581	859.652	824.834	859.652	205.869
859.652	794	859.652	0.00128886	862.194	584.675	862.194	7.86013
862.194	794	862.194	-0.00481144	864.735	-91.638	864.735	174.785
864.735	804	864.735	0.00896096	867.275	247.883	867.275	3.56974
867.275	812	867.275	0.00796128	869.814	279.232	869.814	-20.8752
869.814	812	869.814	0.00837339	872.352	228.407	872.352	-99.641
872.352	826	872.352	-0.00395348	874.89	-32.5966	874.89	-281.816
874.89	811	874.89	-0.00374173	877.426	355.216	877.426	-692.48
877.426	802	877.426	-0.0138273	879.961	417.844	879.961	-432.684
879.961	813	879.961	0.00331845	882.496	568.286	882.496	-48.4075
882.496	798	882.496	0.00850667	885.029	348.541	885.029	-38.5903
885.029	803	885.029	0.0095776	887.562	953.607	887.562	179.834
887.562	817	887.562	5.26287e-05	890.093	468.482	890.093	432.937
890.093	807	890.093	0.00195511	892.624	424.164	892.624	770.77
892.624	809	892.624	0.00358058	895.154	700.649	895.154	764.343
895.154	814	895.154	0.000757113	897.682	522.936	897.682	1197.66
897.682	805	897.682	-0.00142435	900.21	948.02	900.21	843.743
900.21	818	900.21	-0.000621369	902.737	496.899	902.737	1728.59
902.737	815	902.737	-0.000361473	905.263	565.568	905.263	1773.21
905.263	810	905.263	0.00434462	907.788	387.024	907.788	1150.62
907.788	811	907.788	0.00508328	910.312	796.261	910.312	1965.81
910.312	809	910.312	0.00558823	912.835	772.275	912.835	1744.81
912.835	818	912.835	0.00382486	915.357	903.061	915.357	2500.62
915.357	807	915.357	0.00881997	917.879	1274.61	917.879	2701.25
917.879	805	917.879	0.00873208	920.399	752.927	920.399	2157.7
920.399	802	920.399	0.00790442	922.918	980.994	922.918	2821.98
922.918	812	922.918	0.0104423	925.437	804.808	925.437	3299.1
925.437	803	925.437	0.00202609	927.954	876.362	927.954	3648.07
927.954	812	927.954	0.00172347	930.471	457.648	930.471	3290.9
930.471	811	930.471	-0.000781877	932.987	214.658	932.987	3583.58
932.987	792	932.987	0.0140539	935.501	791.382	935.501	3915.13
935.501	809	935.501	0.0152178	938.015	576.813	938.015	3646.55
938.015	812	938.015	0.020659	940.528	580.942	940.528	3845.84
940.528	810	940.528	0.022743	943.04	662.759	943.04	3911.02
943.04	800	943.04	0.0314454	945.551	1132.25	945.551	4108.08
945.551	812	945.551	0.0312594	948.061	858.418	948.061	4598.03
948.061	810	948.061	0.0209294	950.57	1403.24	950.57	4529.88
950.57	801	950.57	0.00411976	953.078	1199.71	953.078	4825.62
953.078	809	953.078	0.00800905	955.586	1135.82	955.586	4791.26
955.586	816	955.586	0.00942149	958.092	1271.55	958.092	5130.8
958.092	819	958.092	0.0150069	960.597	564.886	960.597	4942.25
960.597	806	960.597	0.00427049	963.102	921.824	963.102	5658.6
963.102	794	963.102	0.0107019	965.605	643.345	965.605	5779.86
965.605	799	965.605	0.00437344	968.108	819.436	968.108	5848.02
968.108	801	968.108	0.00547348	970.61	845.083	970.61	5892.09
970.61	811	970.61	0.00202379	973.111	1174.27	973.111	6273.06
973.111	817	973.111	0.00308334	975.611	1447.98	975.611	6115.93
975.611	810	975.611	-0.00522672	978.109	1897.2	978.109	7479.71
978.109	806	978.109	-0.00828332	980.608	1323.91	980.608	6762.38
980.608	809	980.608	0.00568692	983.105	1899.1	983.105	7423.95
983.105	807	983.105	0.013916	985.601	2261.75	985.601	6942.4
985.601	806	985.601	0.0180667	988.096	2043.83	988.096	7408.74
988.096	803	988.096	0.0125742	990.59	1804.33	990.59	7469.97
990.59	812	990.59	0.0215974	993.084	1606.22	993.084	7075.06
993.084	810	993.084	0.0219947	995.576	1258.49	995.576	7060.02
995.576	806	995.576	0.0430144	998.068	1525.11	998.068	6892.84
998.068	823	998.068	0.0490623	1000.56	1399.06	1000.56	6284.51
1000.56	811	1000.56	0.0427847	1003.05	1447.3	1003.05	6020.01
1003.05	818	1003.05	0.0328676	1005.54	1284.83	1005.54	5312.35
1005.54	808	1005.54	0.0255198	1008.03	1348.61	1008.03	4988.51
1008.03	789	1008.03	0.0151765	1010.51	1031.61	1010.51	4633.48
1010.51	821	1010.51	0.00441583	1013	811.813	1013	4852.25
1013	803	1013	0.0182784	1015.48	1097.18	1015.48	3209.8
1015.48	814	1015.48	0.0289738	1017.97	843.697	1017.97	2681.12
1017.97	817	1017.97	0.025745	1020.45	811.324	1020.45	2325.2
1020.45	829	1020.45	0.0153776	1022.93	1147.03	1022.93	839.036
1022.93	805	1022.93	0.0210797	1025.41	685.801	1025.41	640.602
1025.41	800	1025.41	0.0237466	1027.9	1235.59	1027.9	739.888
1027.9	809	1027.9	0.0273128	1030.37	971.378	1030.37	259.882
1030.37	815	1030.37	0.0126395	1032.85	587.128	1032.85	107.569
1032.85	817	1032.85	0.00965246	1035.33	963.809	1035.33	20.9105
1035.33	819	1035.33	-0.0118483	1037.81	164.391	1037.81	-72.1438
1037.81	801	1037.81	-0.0027992	1040.28	218.842	1040.28	-2.64614
1040.28	816	1040.28	0.000391123	1042.76	1030.13	1042.76	-214.642
1042.76	815	1042.76	0.00830971	1045.23	384.217	1045.23	-540.175
1045.23	822	1045.23	0.00456887	1047.71	185.076	1047.71	-544.27
1047.71	817	1047.71	0.010003	1050.18	30.6732	1050.18	-235.896
1050.18	806	1050.18	0.00500045	1052.65	677.974	1052.65	118.032
1052.65	811	1052.65	-0.00609553	1055.12	-20.0544	1055.12	-120.377
1055.12	812	1055.12	-0.00241713	1057.59	706.554	1057.59	-222.027
1057.59	813	1057.59	0.00555139	1060.06	201.768	1060.06	-350.808
1060.06	808	1060.06	0.0126876	1062.53	667.556	1062.53	-28.5905
1062.53	802	1062.53	0.0244893	1064.99	489.885	1064.99	572.792
1064.99	815	1064.99	0.0308797	1067.46	683.724	1067.46	326.509
1067.46	812	1067.46	0.0328433	1069.93	326.038	1069.93	-41.2714
1069.93	810	1069.93	0.0321792	1072.39	158.797	1072.39	-248.413
1072.39	810	1072.39	0.0395424	1074.85	216.965	1074.85	259.225
1074.85	815	1074.85	0.0372891	1077.32	240.511	1077.32	926.807
1077.32	811	1077.32	0.037771	1079.78	-348.6	1079.78	482.473
1079.78	799	1079.78	0.047266	1082.24	-214.4	1082.24	168.361
1082.24	796	1082.24	0.0366276	1084.7	-215.888	1084.7	411.611
1084.7	810	1084.7	0.0267582	1087.16	662.957	1087.16	177.345
1087.16	791	1087.16	0.0204406	1089.61	-87.8189	1089.61	305.644
1089.61	818	1089.61	0.024054	1092.07	-104.173	1092.07	918.572
1092.07	816	1092.07	0.00628014	1094.53	-13.0533	1094.53	802.161
1094.53	800	1094.53	0.0122136	1096.98	85.6039	1096.98	1616.44
1096.98	817	1096.98	0.0148787	1099.44	583.862	1099.44	1766.46
1099.44	816	1099.44	0.0122391	1101.89	335.786	1101.89	2323.23
1101.89	813	1101.89	0.00656775	1104.34	557.439	1104.34	2675.79
1104.34	810	1104.34	0.0270112	1106.79	398.885	1106.79	3083.17
1106.79	812	1106.79	0.0241992	1109.25	356.187	1109.25	3957.41
1109.25	799	1109.25	0.0238177	1111.7	1335.41	1111.7	3410.54
1111.7	807	1111.7	0.0163653	1114.14	633.612	1114.14	3958.59
1114.14	819	1114.14	0.0232179	1116.59	762.86	1116.59	4778.59
1116.59	793	1116.59	0.00854305	1119.04	1315.21	1119.04	4906.57
1119.04	808	1119.04	0.0112927	1121.49	1384.74	1121.49	4308.55
1121.49	801	1121.49	0.0160272	1123.93	1983.49	1123.93	4634.58
1123.93	798	1123.93	0.013245	1126.38	1380.53	1126.38	4424.67
1126.38	810	1126.38	0.00613501	1128.82	1994.92	1128.82	4622.87
1128.82	814	1128.82	0.00962656	1131.26	1659.71	1131.26	4278.18
1131.26	807	1131.26	0.0228375	1133.7	1706.98	1133.7	4120.65
1133.7	811	1133.7	0.0301597	1136.14	1620.76	1136.14	3728.3
1136.14	809	1136.14	0.0335614	1138.58	2692.12	1138.58	3507.16
1138.58	814	1138.58	0.0222868	1141.02	1900.11	1141.02	2702.25
1141.02	807	1141.02	0.0251776	1143.46	2684.79	1143.46	2682.6
1143.46	800	1143.46	0.037348	1145.9	2693.2	1145.9	2280.23
1145.9	803	1145.9	0.0419344	1148.34	3230.41	1148.34	1532.18
1148.34	815	1148.34	0.0478608	1150.77	3225.46	1150.77	967.456
1150.77	832	1150.77	0.048545	1153.21	3384.4	1153.21	2090.1
1153.21	816	1153.21	0.0576954	1155.64	3165.27	1155.64	1033.13
1155.64	821	1155.64	0.0500334	1158.07	3360.12	1158.07	1140.57
1158.07	812	1158.07	0.0469698	1160.5	3196	1160.5	938.442
1160.5	825	1160.5	0.0164059	1162.94	3167.94	1162.94	1054.78
1162.94	807	1162.94	0.0157875	1165.37	3152.99	1165.37	944.6
1165.37	807	1165.37	0.0141017	1167.79	3244.19	1167.79	406.931
1167.79	800	1167.79	0.0256333	1170.22	3218.57	1170.22	549.796
1170.22	809	1170.22	0.0130581	1172.65	2796.16	1172.65	-13.8209
1172.65	795	1172.65	0.0154646	1175.08	2810.01	1175.08	164.064
1175.08	818	1175.08	0.0187373	1177.5	2470.14	1177.5	-237.566
1177.5	808	1177.5	0.0188047	1179.93	2607.59	1179.93	163.26
1179.93	805	1179.93	0.019094	1182.35	2145.38	1182.35	-97.4661
1182.35	822	1182.35	0.0194693	1184.78	1791.55	1184.78	145.231
1184.78	813	1184.78	0.0180987	1187.2	2008.12	1187.2	-427.663
1187.2	819	1187.2	0.0123013	1189.62	1302.12	1189.62	148.825
1189.62	826	1189.62	0.0129343	1192.04	1168.57	1192.04	860.706
1192.04	812	1192.04	-0.000227059	1194.46	1042.5	1194.46	986.982
1194.46	793	1194.46	0.00226796	1196.88	1361.93	1196.88	2074.65
1196.88	811	1196.88	0.00854228	1199.3	978.891	1199.3	2261.71
1199.3	810	1199.3	0.00770339	1201.71	650.401	1201.71	3948.16
1201.71	806	1201.71	0.00154962	1204.13	558.483	1204.13	3856
1204.13	806	1204.13	0.00965932	1206.54	695.16	1206.54	4693.23
1206.54	808	1206.54	0.0259249	1208.96	860.455	1208.96	5480.84
1208.96	819	1208.96	0.0278837	1211.37	1073.39	1211.37	6254.84
1211.37	813	1211.37	0.0375231	1213.78	409.981	1213.78	7450.21
1213.78	817	1213.78	0.0296658	1216.2	831.256	1216.2	7423.96
1216.2	813	1216.2	0.0284708	1218.61	1037.23	1218.61	7453.08
1218.61	807	1218.61	0.0474426	1221.02	958.929	1221.02	7542.57
1221.02	805	1221.02	0.0852916	1223.43	591.367	1223.43	8137.41
1223.43	822	1223.43	0.104524	1225.83	910.566	1225.83	8240.61
1225.83	810	1225.83	0.0931609	1228.24	766.544	1228.24	7765.15
1228.24	805	1228.24	0.0843878	1230.65	970.319	1230.65	7902.03
1230.65	799	1230.65	0.0878746	1233.05	1252.91	1233.05	7762.23
1233.05	817	1233.05	0.0724383	1235.46	1354.33	1235.46	6894.75
1235.46	805	1235.46	0.0751995	1237.86	1042.61	1237.86	6848.58
1237.86	801	1237.86	0.0868948	1240.27	466.748	1240.27	6201.7
1240.27	818	1240.27	0.0987696	1242.67	1169.77	1242.67	5655.1
1242.67	803	1242.67	0.0816768	1245.07	957.69	1245.07	5321.78
1245.07	813	1245.07	0.0635755	1247.47	914.521	1247.47	4746.7
1247.47	810	1247.47	0.0739856	1249.87	642.279	1249.87	3349.88
1249.87	822	1249.87	0.0734109	1252.27	1110.98	1252.27	3536.27
1252.27	805	1252.27	0.0711144	1254.67	951.63	1254.67	2851.88
1254.67	821	1254.67	0.0644491	1257.06	725.25	1257.06	2547.69
1257.06	811	1257.06	0.0910107	1259.46	869.85	1259.46	1938.68
1259.46	806	1259.46	0.104788	1261.85	153.441	1261.85	1220.84
1261.85	807	1261.85	0.127531	1264.25	412.036	1264.25	823.144
1264.25	795	1264.25	0.126088	1266.64	554.647	1266.64	304.586
1266.64	816	1266.64	0.134695	1269.03	292.285	1269.03	56.1472
1269.03	809	1269.03	0.129058	1271.43	886.961	1271.43	-325.22
1271.43	817	1271.43	0.137034	1273.82	955.686	1273.82	-140.567
1273.82	817	1273.82	0.124521	1276.21	1395.47	1276.21	-348.913
1276.21	814	1276.21	0.113201	1278.6	1232.33	1278.6	-159.265
1278.6	813	1278.6	0.0876687	1280.98	874.261	1280.98	-440.592
1280.98	813	1280.98	0.089049	1283.37	1344.28	1283.37	323.151
1283.37	812	1283.37	0.0804579	1285.76	826.404	1285.76	386.052
1285.76	808	1285.76	0.0643379	1288.14	1307.63	1288.14	343.169
1288.14	810	1288.14	0.0276931	1290.53	536.965	1290.53	524.52
1290.53	805	1290.53	0.0207751	1292.91	837.419	1292.91	924.089
1292.91	820	1292.91	0.0194923	1295.3	746.999	1295.3	746.86
1295.3	819	1295.3	0.02303	1297.68	875.709	1297.68	882.817
1297.68	811	1297.68	0.0129292	1300.06	542.556	1300.06	1524.94
1300.06	810	1300.06	-0.00517816	1302.44	1051.55	1302.44	1336.23
1302.44	801	1302.44	0.00844123	1304.82	885.68	1304.82	1279.65
1304.82	801	1304.82	0.00733568	1307.2	600.967	1307.2	1400.18
1307.2	808	1307.2	0.00887842	1309.58	194.408	1309.58	1849.83
1309.58	807	1309.58	-0.00294481	1311.95	766.007	1311.95	1987.56
1311.95	816	1311.95	0.017404	1314.33	1113.77	1314.33	1795.36
1314.33	827	1314.33	0.0162148	1316.7	1474.7	1316.7	1997.22
1316.7	815	1316.7	0.0201942	1319.08	2018.79	1319.08	2063.11
1319.08	804	1319.08	0.0353848	1321.45	2824.05	1321.45	2153.02
1321.45	802	1321.45	0.0324388	1323.83	3229.49	1323.83	1960.93
1323.83	810	1323.83	0.0413544	1326.2	4563.09	1326.2	1560.83
1326.2	807	1326.2	0.0483242	1328.57	4270.87	1328.57	1924.69
1328.57	805	1328.57	0.0755754	1330.94	5099.8	1330.94	2400.49
1330.94	809	1330.94	0.0634592	1333.31	5128.89	1333.31	1491.23
1333.31	808	1333.31	0.0757008	1335.68	5092.13	1335.68	2156.87
1335.68	817	1335.68	0.0986958	1338.04	5339.51	1338.04	1620.4
1338.04	810	1338.04	0.105336	1340.41	4337.01	1340.41	2203.81
1340.41	816	1340.41	0.0890056	1342.78	4295.61	1342.78	2343.07
1342.78	817	1342.78	0.0758012	1345.14	3772.29	1345.14	2996.16
1345.14	819	1345.14	0.0750558	1347.51	3532.05	1347.51	3045.06
1347.51	817	1347.51	0.0542654	1349.87	2762.84	1349.87	2931.75
1349.87	795	1349.87	0.0439703	1352.23	2517.65	1352.23	2922.22
1352.23	815	1352.23	0.0266641	1354.59	1906.45	1354.59	2819.44
1354.59	812	1354.59	0.0264402	1356.96	1645.21	1356.96	2755.39
1356.96	807	1356.96	0.00957309	1359.32	1329.9	1359.32	2544.05
1359.32	810	1359.32	0.0162727	1361.68	1292.5	1361.68	3097.4
1361.68	823	1361.68	0.0254011	1364.03	427.977	1364.03	2714.42
1364.03	824	1364.03	0.0415744	1366.39	795.295	1366.39	3261.08
1366.39	832	1366.39	0.0621133	1368.75	281.427	1368.75	2674.36
1368.75	802	1368.75	0.089598	1371.1	595.341	1371.1	2640.24
1371.1	823	1371.1	0.141403	1373.46	231.005	1373.46	2951.7
1373.46	823	1373.46	0.178473	1375.81	-241.612	1375.81	2639.72
1375.81	814	1375.81	0.22151	1378.17	-678.542	1378.17	2005.26
1378.17	800	1378.17	0.21446	1380.52	61.2073	1380.52	2065.31
1380.52	804	1380.52	0.228375	1382.87	-46.3041	1382.87	1884.84
1382.87	803	1382.87	0.219622	1385.22	135.983	1385.22	1695.83
1385.22	815	1385.22	0.215448	1387.57	128.134	1387.57	852.257
1387.57	805	1387.57	0.181076	1389.92	254.212	1389.92	1235.09
1389.92	819	1389.92	0.196245	1392.27	37.282	1392.27	758.311
1392.27	813	1392.27	0.199134	1394.62	111.408	1394.62	977.891
1394.62	819	1394.62	0.195205	1396.96	1237.65	1396.96	883.806
1396.96	821	1396.96	0.172756	1399.31	1521.08	1399.31	813.033
1399.31	805	1399.31	0.175115	1401.65	1888.76	1401.65	721.545
1401.65	822	1401.65	0.158243	1404	2342.74	1404	562.319
1404	819	1404	0.14691	1406.34	2612.1	1406.34	983.327
1406.34	818	1406.34	0.135823	1408.68	3194.89	1408.68	827.547
1408.68	819	1408.68	0.138523	1411.02	2681.17	1411.02	1095.95
1411.02	811	1411.02	0.116159	1413.36	2899	1413.36	1067.52
1413.36	813	1413.36	0.110603	1415.7	3074.44	1415.7	1291.22
1415.7	814	1415.7	0.113339	1418.04	2356.53	1418.04	1144.02
1418.04	800	1418.04	0.117346	1420.38	1759.34	1420.38	1949.92
1420.38	808	1420.38	0.134736	1422.72	1421.92	1422.72	1881.86
1422.72	797	1422.72	0.156249	1425.06	1314.31	1425.06	2058.85
1425.06	813	1425.06	0.175471	1427.39	1139.56	1427.39	2616.83
1427.39	819	1427.39	0.168516	1429.73	381.739	1429.73	2749.8
1429.73	817	1429.73	0.15907	1432.06	1027.88	1432.06	2908.71
1432.06	817	1432.06	0.17723	1434.39	260.035	1434.39	2845.55
1434.39	814	1434.39	0.19704	1436.73	458.255	1436.73	2948.3
1436.73	813	1436.73	0.160274	1439.06	762.587	1439.06	3147.91
1439.06	805	1439.06	0.103375	1441.39	367.08	1441.39	2660.36
1441.39	808	1441.39	0.121522	1443.72	896.781	1443.72	2884.63
1443.72	819	1443.72	0.17281	1446.05	735.738	1446.05	2674.68
1446.05	806	1446.05	0.163828	1448.37	732.999	1448.37	2713.5
1448.37	796	1448.37	0.144013	1450.7	938.61	1450.7	2835.04
1450.7	814	1450.7	0.132301	1453.03	802.617	1453.03	2305.28
1453.03	818	1453.03	0.142943	1455.35	1167.07	1455.35	1933.19
1455.35	801	1455.35	0.158024	1457.68	1178	1457.68	1547.74
1457.68	815	1457.68	0.214361	1460	1662.48	1460	1171.9
1460	806	1460	0.289967	1462.33	2071.53	1462.33	939.644
1462.33	814	1462.33	0.332351	1464.65	1946.2	1464.65	412.936
1464.65	797	1464.65	0.373238	1466.97	2904.53	1466.97	1092.75
1466.97	815	1466.97	0.393867	1469.29	3261.57	1469.29	-7.99195
1469.29	821	1469.29	0.405808	1471.61	3014.35	1471.61	-84.3549
1471.61	807	1471.61	0.372891	1473.93	3834.92	1473.93	-244.412
1473.93	806	1473.93	0.378451	1476.25	3472.31	1476.25	-218.226
1476.25	805	1476.25	0.373493	1478.57	3904.56	1478.57	-301.834
1478.57	803	1478.57	0.351196	1480.88	4709.7	1480.88	80.7474
1480.88	813	1480.88	0.342948	1483.2	4208.75	1483.2	-301.468
1483.2	818	1483.2	0.370872	1485.51	4744.76	1485.51	-322.475
1485.51	815	1485.51	0.37569	1487.83	5005.74	1487.83	67.7638
1487.83	801	1487.83	0.347767	1490.14	5661.73	1490.14	745.316
1490.14	809	1490.14	0.315401	1492.45	5319.74	1492.45	1235.24
1492.45	809	1492.45	0.299799	1494.76	5721.79	1494.76	1700.61
1494.76	819	1494.76	0.27833	1497.07	5443.9	1497.07	2362.47
1497.07	810	1497.07	0.256118	1499.38	5607.08	1499.38	3020.88
1499.38	814	1499.38	0.244665	1501.69	6074.35	1501.69	3614.92
1501.69	793	1501.69	0.258968	1504	5896.71	1504	4134.64
1504	805	1504	0.275956	1506.31	5877.17	1506.31	5113.1
1506.31	807	1506.31	0.260881	1508.62	5564.73	1508.62	5947.36
1508.62	807	1508.62	0.267526	1510.92	5454.38	1510.92	7643.47
1510.92	818	1510.92	0.290835	1513.23	5551.13	1513.23	8393.51
1513.23	813	1513.23	0.308718	1515.53	5634.97	1515.53	9543.52
1515.53	806	1515.53	0.296406	1517.84	5988.89	1517.84	10971.6
1517.84	806	1517.84	0.272662	1520.14	5742.88	1520.14	11404.7
1520.14	808	1520.14	0.257913	1522.44	5674.92	1522.44	13856
1522.44	835	1522.44	0.228814	1524.74	5369	1524.74	15002.4
1524.74	807	1524.74	0.20586	1527.04	5681.09	1527.04	16571.2
1527.04	805	1527.04	0.17032	1529.34	4756.18	1529.34	18290.2
1529.34	809	1529.34	0.188529	1531.64	5063.23	1531.64	19277.6
1531.64	819	1531.64	0.214206	1533.94	4580.21	1533.94	19929.3
1533.94	807	1533.94	0.199201	1536.23	4510.11	1536.23	20711.6
1536.23	821	1536.23	0.173102	1538.53	4254.87	1538.53	21357.3
1538.53	817	1538.53	0.180156	1540.83	4266.48	1540.83	22783.5
1540.83	813	1540.83	0.197967	1543.12	4308.88	1543.12	22724.3
1543.12	817	1543.12	0.213303	1545.41	3945.05	1545.41	23136.7
1545.41	808	1545.41	0.252628	1547.71	4108.93	1547.71	23395.8
1547.71	799	1547.71	0.310277	1550	4597.49	1550	24001.5
1550	814	1550	0.321982	1552.29	4561.67	1552.29	23208.9
1552.29	817	1552.29	0.334095	1554.58	5002.44	1554.58	22506.1
1554.58	806	1554.58	0.334771	1556.87	5737.73	1556.87	22180
1556.87	803	1556.87	0.366188	1559.16	6420.5	1559.16	22300.6
1559.16	816	1559.16	0.409445	1561.45	6931.69	1561.45	21437.1
1561.45	815	1561.45	0.452191	1563.73	6902.25	1563.73	20027.4
1563.73	809	1563.73	0.470978	1566.02	7082.1	1566.02	19406.6
1566.02	806	1566.02	0.514124	1568.31	7419.18	1568.31	18803.6
1568.31	807	1568.31	0.544033	1570.59	7566.43	1570.59	18620.4
1570.59	817	1570.59	0.557989	1572.87	7961.77	1572.87	17768.2
1572.87	810	1572.87	0.57255	1575.16	7852.12	1575.16	16609.8
1575.16	813	1575.16	0.631079	1577.44	8281.4	1577.44	16234.3
1577.44	809	1577.44	0.673551	1579.72	8495.53	1579.72	15608.7
1579.72	823	1579.72	0.705021	1582	8103.41	1582	15107.9
1582	811	1582	0.731426	1584.28	7883.96	1584.28	14912.1
1584.28	806	1584.28	0.787985	1586.56	8163.08	1586.56	14111.2
1586.56	803	1586.56	0.8654	1588.84	7490.66	1588.84	14387.2
1588.84	805	1588.84	0.884983	1591.12	7624.61	1591.12	14885.1
1591.12	814	1591.12	0.86	1593.39	7229.8	1593.39	15247.9
1593.39	816	1593.39	0.907784	1595.67	7198.13	1595.67	16244.6
1595.67	804	1595.67	1	1597.94	6202.48	1597.94	16998.2
1597.94	826	1597.94	0.96275	1600.22	6301.74	1600.22	17263.6
1600.22	807	1600.22	0.937695	1602.49	5749.77	1602.49	18052.9
1602.49	804	1602.49	0.924323	1604.77	5171.45	1604.77	18898.1
1604.77	808	1604.77	0.891587	1607.04	5418.65	1607.04	19676.1
1607.04	814	1607.04	0.746647	1609.31	4993.25	1609.31	20885.9
1609.31	812	1609.31	0.663163	1611.58	4557.1	1611.58	21842.5
1611.58	802	1611.58	0.574185	1613.85	4181.06	1613.85	20482
1613.85	814	1613.85	0.493624	1616.12	3453.01	1616.12	21038.2
1616.12	797	1616.12	0.415471	1618.38	3374.79	1618.38	21094.1
1618.38	816	1618.38	0.372264	1620.65	3000.27	1620.65	20612.8
1620.65	807	1620.65	0.320229	1622.92	3246.29	1622.92	19722.1
1622.92	812	1622.92	0.263605	1625.18	2420.72	1625.18	18855.1
1625.18	805	1625.18	0.216845	1627.45	2032.41	1627.45	17753.7
1627.45	808	1627.45	0.206344	1629.71	1257.19	1629.71	16384
1629.71	810	1629.71	0.175605	1631.98	1512.94	1631.98	14613.7
1631.98	806	1631.98	0.141387	1634.24	918.485	1634.24	13255.1
1634.24	800	1634.24	0.102059	1636.5	124.685	1636.5	12000.8
1636.5	811	1636.5	0.0827611	1638.76	-8.6144	1638.76	10069.1
1638.76	804	1638.76	0.0687314	1641.02	-291.566	1641.02	8592.72
1641.02	806	1641.02	0.0800202	1643.28	-377.321	1643.28	7392.72
1643.28	809	1643.28	0.0501538	1645.54	-480.001	1645.54	6356.03
1645.54	817	1645.54	0.0215098	1647.8	438.309	1647.8	5125.62
1647.8	813	1647.8	0.00426496	1650.05	21.571	1650.05	4372.43
1650.05	824	1650.05	0.0154847	1652.31	-496.251	1652.31	3714.43
1652.31	815	1652.31	0.0334169	1654.56	50.805	1654.56	3008.57
1654.56	805	1654.56	0.051069	1656.82	280.752	1656.82	2713.81
1656.82	805	1656.82	0.0340657	1659.07	248.601	1659.07	2296.09
1659.07	814	1659.07	0.0181335	1661.32	732.364	1661.32	1942.37
1661.32	797	1661.32	0.0214567	1663.58	798.054	1663.58	1317.6
1663.58	806	1663.58	0.0325633	1665.83	662.682	1665.83	1624.74
1665.83	797	1665.83	0.0110719	1668.08	1080.26	1668.08	1808.75
1668.08	818	1668.08	-0.00657872	1670.33	944.795	1670.33	1461.56
1670.33	805	1670.33	-0.00420616	1672.58	1066.3	1672.58	1026.15
1672.58	805	1672.58	0.0178485	1674.82	881.788	1674.82	998.451
1674.82	815	1674.82	0.0190704	1677.07	927.263	1677.07	1279.43
1677.07	803	1677.07	0.0113353	1679.32	1069.74	1679.32	938.025
1679.32	798	1679.32	0.0189708	1681.56	822.213	1681.56	870.201
1681.56	810	1681.56	0.0324416	1683.81	853.706	1683.81	762.906
1683.81	805	1683.81	0.0203261	1686.05	464.219	1686.05	438.092
1686.05	807	1686.05	0.0161134	1688.3	282.76	1688.3	663.711
1688.3	804	1688.3	0.0173596	1690.54	912.335	1690.54	87.6719
1690.54	815	1690.54	0.00998197	1692.78	531.952	1692.78	-217.117
1692.78	809	1692.78	0.00297121	1695.02	154.617	1695.02	-67.7573
1695.02	809	1695.02	0.00762566	1697.26	580.334	1697.26	605.673
1697.26	800	1697.26	0.00538494	1699.5	489.111	1699.5	274.102
1699.5	794	1699.5	0.0092449	1701.74	237.951	1701.74	-3.54211
1701.74	802	1701.74	0.023447	1703.98	157.862	1703.98	336.64
1703.98	807	1703.98	0.0221359	1706.22	322.847	1706.22	-508.449
1706.22	797	1706.22	0.00324224	1708.45	115.912	1708.45	15.0559
1708.45	811	1708.45	-0.000964675	1710.69	139.061	1710.69	-51.9257
1710.69	800	1710.69	0.0168448	1712.92	-184.7	1712.92	-120.478
1712.92	794	1712.92	0.0212127	1715.16	51.6329	1715.16	8.32161
1715.16	811	1715.16	0.0178391	1717.39	507.083	1717.39	-240.594
1717.39	810	1717.39	0.000887514	1719.62	610.674	1719.62	-12.2915
1719.62	803	1719.62	0.0071383	1721.85	560.427	1721.85	180.186
1721.85	810	1721.85	0.00099612	1724.08	146.367	1724.08	-336.203
1724.08	815	1724.08	0.00135888	1726.31	3.51421	1726.31	36.4806
1726.31	812	1726.31	0.00571431	1728.54	218.892	1728.54	224.212
1728.54	802	1728.54	0.0280413	1730.77	458.521	1730.77	-199.04
1730.77	800	1730.77	0.0257558	1733	291.424	1733	125.673
1733	818	1733	0.0405589	1735.23	101.623	1735.23	-102.68
1735.23	807	1735.23	0.0337344	1737.45	405.137	1737.45	-77.1468
1737.45	829	1737.45	0.0215012	1739.68	761.99	1739.68	-197.76
1739.68	799	1739.68	0.00151744	1741.9	539.201	1741.9	118.453
1741.9	816	1741.9	-0.00497673	1744.13	211.792	1744.13	-239.516
1744.13	803	1744.13	0.00174583	1746.35	357.783	1746.35	-289.685
1746.35	812	1746.35	0.000816262	1748.57	244.195	1748.57	-279.049
1748.57	801	1748.57	0.0178861	1750.79	400.046	1750.79	646.426
1750.79	820	1750.79	0.0031109	1753.01	664.359	1753.01	-428.2
1753.01	811	1753.01	0.0145135	1755.23	776.152	1755.23	504.136
1755.23	809	1755.23	0.0150079	1757.45	-78.5558	1757.45	159.539
1757.45	809	1757.45	0.0361516	1759.67	671.256	1759.67	436.112
1759.67	806	1759.67	0.0417754	1761.89	449.613	1761.89	-307.056
1761.89	810	1761.89	0.0382599	1764.11	395.543	1764.11	-278.92
1764.11	813	1764.11	0.0108807	1766.32	538.072	1766.32	-232.405
1766.32	817	1766.32	-1.68633e-05	1768.54	281.226	1768.54	325.592
1768.54	814	1768.54	0.012592	1770.75	418.03	1770.75	-34.8005
1770.75	814	1770.75	0.0190865	1772.97	320.512	1772.97	-28.49
1772.97	814	1772.97	0.0190947	1775.18	606.695	1775.18	239.621
1775.18	799	1775.18	0.0200828	1777.39	462.607	1777.39	-207.366
1777.39	812	1777.39	0.0128907	1779.6	273.271	1779.6	26.6249
1779.6	815	1779.6	0.0137729	1781.81	666.712	1781.81	-198.31
1781.81	811	1781.81	0.0303652	1784.02	-6.04414	1784.02	297.926
1784.02	807	1784.02	0.0401726	1786.23	444.026	1786.23	154.445
1786.23	807	1786.23	0.0326776	1788.44	380.948	1788.44	211.332
1788.44	797	1788.44	0.0179594	1790.65	474.747	1790.65	-102.343
1790.65	827	1790.65	0.0199406	1792.86	317.446	1792.86	130.468
1792.86	805	1792.86	0.0298685	1795.06	538.071	1795.06	25.8219
1795.06	804	1795.06	0.0431631	1797.27	372.645	1797.27	-24.2347
1797.27	808	1797.27	0.0340376	1799.47	208.193	1799.47	41.3405
1799.47	799	1799.47	0.0290951	1801.68	400.737	1801.68	-83.4077
1801.68	804	1801.68	0.025011	1803.88	151.303	1803.88	140.562
				1806.08	601.913	1806.08	-124.702
				1808.28	60.5897	1808.28	58.8371
				1810.48	746.357	1810.48	152.226
				1812.68	540.239	1812.68	-618.494
				1814.88	359.256	1814.88	348.704
				1817.08	743.432	1817.08	22.909
				1819.28	833.789	1819.28	372.174
				1821.48	983.348	1821.48	-273.449
				1823.67	950.131	1823.67	173.053
				1825.87	861.159	1825.87	152.722
				1828.06	813.452	1828.06	151.581
				1830.26	318.031	1830.26	-286.359
				1832.45	511.915	1832.45	-158.106
				1834.64	44.1225	1834.64	-120.637
				1836.83	583.674	1836.83	-128.914
				1839.02	560.588	1839.02	237.114
				1841.21	294.883	1841.21	-35.4921
				1843.4	593.579	1843.4	-21.6913
				1845.59	645.693	1845.59	144.559
				1847.78	721.244	1847.78	381.303
				1849.97	549.25	1849.97	37.5732
				1852.15	914.727	1852.15	242.36
				1854.34	997.694	1854.34	136.654
				1856.52	582.166	1856.52	-205.581
				1858.71	636.161	1858.71	233.605
				1860.89	609.693	1860.89	1.18502
				1863.07	527.78	1863.07	127.106
				1865.26	382.435	1865.26	48.3168
				1867.44	512.674	1867.44	200.752
				1869.62	525.512	1869.62	-187.657
				1871.8	542.964	1871.8	-152.001
				1873.98	620.043	1873.98	24.6493
				1876.15	631.765	1876.15	275.239
				1878.33	632.142	1878.33	-48.29
				1880.51	1056.19	1880.51	-194.024
				1882.68	603.916	1882.68	55.9569
				1884.86	412.339	1884.86	-10.4092
				1887.03	364.469	1887.03	52.8109
				1889.21	243.319	1889.21	-148.449
				1891.38	538.899	1891.38	-0.259555
				1893.55	323.223	1893.55	-104.678
				1895.72	449.301	1895.72	-44.7597
				1897.89	484.144	1897.89	-52.5514
				1900.06	652.765	1900.06	17.9057
				1902.23	301.173	1902.23	-179.425
				1904.4	495.38	1904.4	80.4198
				1906.57	429.395	1906.57	267.419
				1908.74	809.229	1908.74	-317.456
				1910.9	880.892	1910.9	-554.259
				1913.07	487.394	1913.07	259.987
				1915.23	599.743	1915.23	-57.6863
				1917.4	490.948	1917.4	-82.2726
				1919.56	63.0186	1919.56	-89.7597
				1921.72	773.962	1921.72	-115.127
				1923.88	499.787	1923.88	-343.346
				1926.04	833.502	1926.04	-504.375
				1928.2	689.113	1928.2	167.86
				1930.36	617.629	1930.36	-14.5151
				1932.52	703.056	1932.52	68.6087
				1934.68	112.401	1934.68	-258.659
				1936.84	441.67	1936.84	627.786
				1938.99	565.869	1938.99	132.072
				1941.15	522.004	1941.15	-171.672
				1943.3	277.08	1943.3	420.67
				1945.46	823.104	1945.46	80.2307
				1947.61	683.081	1947.61	-159.898
				1949.76	500.014	1949.76	-60.6344
				1951.92	594.91	1951.92	193.121
				1954.07	527.771	1954.07	376.474
				1956.22	470.603	1956.22	49.5095
				1958.37	657.408	1958.37	384.276
				1960.52	557.19	1960.52	311.815
				1962.66	437.953	1962.66	183.134
				1964.81	686.699	1964.81	113.204
				1966.96	822.431	1966.96	-46.0179
				1969.11	545.15	1969.11	89.4115
				1971.25	48.8601	1971.25	-132.559
				1973.4	633.562	1973.4	42.0102
				1975.54	313.256	1975.54	-131.928
				1977.68	550.945	1977.68	-97.4249
				1979.82	354.63	1979.82	334.481
				1981.97	429.311	1981.97	261.763
				1984.11	358.989	1984.11	116.357
				1986.25	-4.33554	1986.25	-225.824
				1988.39	202.338	1988.39	-175.879
				1990.53	295.01	1990.53	-339.886
				1992.66	268.681	1992.66	-183.903
				1994.8	453.351	1994.8	-230.957
				1996.94	43.0215	1996.94	-116.055
				1999.07	133.692	1999.07	275.82

## Sheet: Suppl. Fig. 11
Suppl. Inf
Figure 10
b
(no)Streptavidin
Raman shift (1/cm)	Intensity (Counts)
798.359	917
800.924	884
803.488	905
806.051	900
808.613	884
811.174	914
813.734	913
816.293	897
818.851	900
821.409	916
823.965	919
826.52	914
829.074	903
831.628	906
834.18	926
836.732	898
839.282	919
841.832	901
844.38	913
846.928	919
849.475	900
852.021	917
854.565	908
857.109	916
859.652	912
862.194	892
864.735	934
867.275	900
869.814	928
872.352	888
874.89	911
877.426	903
879.961	896
882.496	890
885.029	891
887.562	901
890.093	882
892.624	902
895.154	898
897.682	920
900.21	884
902.737	908
905.263	904
907.788	895
910.312	888
912.835	891
915.357	887
917.879	891
920.399	895
922.918	900
925.437	897
927.954	883
930.471	886
932.987	878
935.501	883
938.015	894
940.528	905
943.04	895
945.551	903
948.061	898
950.57	878
953.078	887
955.586	896
958.092	881
960.597	910
963.102	892
965.605	878
968.108	891
970.61	892
973.111	916
975.611	893
978.109	885
980.608	892
983.105	889
985.601	911
988.096	889
990.59	895
993.084	898
995.576	884
998.068	900
1000.56	909
1003.05	886
1005.54	898
1008.03	869
1010.51	869
1013	919
1015.48	896
1017.97	880
1020.45	874
1022.93	903
1025.41	906
1027.9	908
1030.37	906
1032.85	905
1035.33	894
1037.81	895
1040.28	901
1042.76	864
1045.23	874
1047.71	885
1050.18	877
1052.65	874
1055.12	887
1057.59	900
1060.06	888
1062.53	883
1064.99	881
1067.46	891
1069.93	905
1072.39	878
1074.85	879
1077.32	900
1079.78	869
1082.24	890
1084.7	900
1087.16	913
1089.61	907
1092.07	889
1094.53	913
1096.98	902
1099.44	875
1101.89	895
1104.34	882
1106.79	890
1109.25	900
1111.7	912
1114.14	907
1116.59	902
1119.04	904
1121.49	901
1123.93	895
1126.38	899
1128.82	869
1131.26	895
1133.7	909
1136.14	893
1138.58	895
1141.02	894
1143.46	901
1145.9	878
1148.34	915
1150.77	882
1153.21	883
1155.64	903
1158.07	880
1160.5	895
1162.94	916
1165.37	899
1167.79	906
1170.22	900
1172.65	903
1175.08	921
1177.5	899
1179.93	900
1182.35	890
1184.78	906
1187.2	903
1189.62	902
1192.04	903
1194.46	896
1196.88	916
1199.3	919
1201.71	901
1204.13	888
1206.54	918
1208.96	912
1211.37	907
1213.78	921
1216.2	895
1218.61	905
1221.02	936
1223.43	918
1225.83	899
1228.24	887
1230.65	909
1233.05	897
1235.46	885
1237.86	904
1240.27	917
1242.67	909
1245.07	920
1247.47	908
1249.87	914
1252.27	914
1254.67	930
1257.06	927
1259.46	932
1261.85	908
1264.25	914
1266.64	915
1269.03	885
1271.43	907
1273.82	934
1276.21	882
1278.6	916
1280.98	908
1283.37	922
1285.76	891
1288.14	891
1290.53	907
1292.91	900
1295.3	917
1297.68	896
1300.06	914
1302.44	900
1304.82	905
1307.2	915
1309.58	911
1311.95	890
1314.33	890
1316.7	905
1319.08	935
1321.45	927
1323.83	918
1326.2	907
1328.57	915
1330.94	953
1333.31	920
1335.68	932
1338.04	920
1340.41	944
1342.78	924
1345.14	926
1347.51	929
1349.87	945
1352.23	942
1354.59	950
1356.96	936
1359.32	937
1361.68	946
1364.03	940
1366.39	947
1368.75	969
1371.1	959
1373.46	939
1375.81	946
1378.17	940
1380.52	940
1382.87	918
1385.22	922
1387.57	916
1389.92	933
1392.27	934
1394.62	931
1396.96	907
1399.31	918
1401.65	920
1404	931
1406.34	899
1408.68	920
1411.02	913
1413.36	921
1415.7	906
1418.04	928
1420.38	917
1422.72	936
1425.06	922
1427.39	936
1429.73	903
1432.06	930
1434.39	909
1436.73	912
1439.06	898
1441.39	919
1443.72	920
1446.05	915
1448.37	908
1450.7	915
1453.03	921
1455.35	916
1457.68	927
1460	933
1462.33	915
1464.65	923
1466.97	900
1469.29	910
1471.61	907
1473.93	896
1476.25	910
1478.57	903
1480.88	920
1483.2	907
1485.51	916
1487.83	929
1490.14	909
1492.45	921
1494.76	907
1497.07	910
1499.38	913
1501.69	897
1504	910
1506.31	918
1508.62	901
1510.92	937
1513.23	908
1515.53	894
1517.84	894
1520.14	898
1522.44	909
1524.74	905
1527.04	937
1529.34	890
1531.64	901
1533.94	895
1536.23	889
1538.53	909
1540.83	930
1543.12	879
1545.41	885
1547.71	924
1550	887
1552.29	909
1554.58	913
1556.87	906
1559.16	908
1561.45	914
1563.73	916
1566.02	891
1568.31	899
1570.59	922
1572.87	900
1575.16	902
1577.44	901
1579.72	921
1582	899
1584.28	922
1586.56	895
1588.84	889
1591.12	914
1593.39	898
1595.67	899
1597.94	893
1600.22	896
1602.49	904
1604.77	861
1607.04	890
1609.31	905
1611.58	896
1613.85	904
1616.12	890
1618.38	880
1620.65	897
1622.92	890
1625.18	895
1627.45	896
1629.71	887
1631.98	894
1634.24	885
1636.5	881
1638.76	870
1641.02	890
1643.28	869
1645.54	874
1647.8	893
1650.05	865
1652.31	869
1654.56	886
1656.82	896
1659.07	872
1661.32	865
1663.58	888
1665.83	870
1668.08	870
1670.33	878
1672.58	869
1674.82	890
1677.07	873
1679.32	853
1681.56	885
1683.81	870
1686.05	859
1688.3	856
1690.54	862
1692.78	866
1695.02	871
1697.26	864
1699.5	859
1701.74	869
1703.98	877
1706.22	853
1708.45	891
1710.69	862
1712.92	867
1715.16	846
1717.39	863
1719.62	864
1721.85	863
1724.08	869
1726.31	868
1728.54	869
1730.77	864
1733	853
1735.23	858
1737.45	864
1739.68	847
1741.9	873
1744.13	856
1746.35	858
1748.57	887
1750.79	873
1753.01	858
1755.23	861
1757.45	861
1759.67	855
1761.89	849
1764.11	850
1766.32	865
1768.54	856
1770.75	868
1772.97	864
1775.18	853
1777.39	856
1779.6	854
1781.81	859
1784.02	862
1786.23	841
1788.44	851
1790.65	858
1792.86	864
1795.06	839
1797.27	854
1799.47	844
1801.68	860

## Sheet: Suppl. Fig. 13
Suppl. Inf
Figure 10
a			b
Streptavidin			Thrombin
Raman shift (1/cm)	Intensity (Counts)		Raman shift (1/cm)	Intensity (Counts)
798.09	59647		798.359	81655
800.66	59458		800.924	81743
803.23	59495		803.488	81879
805.799	59335		806.051	82176
808.366	59436		808.613	82027
810.933	59262		811.174	82012
813.499	59350		813.734	82107
816.064	59613		816.293	82047
818.628	59251		818.851	82062
821.191	59429		821.409	82025
823.753	59551		823.965	81822
826.314	59309		826.52	81935
828.874	59146		829.074	81995
831.433	59275		831.628	82000
833.991	59151		834.18	81984
836.548	59222		836.732	81976
839.104	59159		839.282	81961
841.659	59353		841.832	81970
844.214	59122		844.38	81897
846.767	59387		846.928	81890
849.319	59216		849.475	81785
851.871	59252		852.021	81902
854.421	59187		854.565	81764
856.971	59136		857.109	81688
859.519	58929		859.652	81730
862.067	59162		862.194	81947
864.613	59189		864.735	81784
867.159	59154		867.275	81887
869.704	59450		869.814	81919
872.248	59206		872.352	82053
874.791	59296		874.89	82324
877.332	59175		877.426	82251
879.873	59204		879.961	82369
882.413	59231		882.496	82392
884.952	59278		885.029	82335
887.491	59467		887.562	82464
890.028	59262		890.093	82529
892.564	59425		892.624	82552
895.099	59211		895.154	82547
897.634	59235		897.682	82533
900.167	59190		900.21	82663
902.699	59197		902.737	82289
905.231	59178		905.263	82595
907.761	59149		907.788	82441
910.291	59249		910.312	82596
912.82	59366		912.835	82601
915.347	59112		915.357	82727
917.874	59313		917.879	82640
920.4	59017		920.399	82957
922.925	59192		922.918	82803
925.449	59066		925.437	82739
927.972	59020		927.954	82837
930.494	59159		930.471	82817
933.015	58995		932.987	82683
935.535	59088		935.501	82714
938.055	58952		938.015	82627
940.573	59001		940.528	82638
943.09	59102		943.04	82588
945.607	58882		945.551	82742
948.122	58806		948.061	82711
950.637	58793		950.57	82855
953.151	59151		953.078	82885
955.663	58565		955.586	82971
958.175	58899		958.092	82978
960.686	58685		960.597	82969
963.196	58914		963.102	82954
965.705	58662		965.605	83015
968.213	58657		968.108	83232
970.72	58583		970.61	83106
973.227	58723		973.111	83146
975.732	58458		975.611	83335
978.236	58571		978.109	83095
980.74	58703		980.608	83007
983.242	58481		983.105	83131
985.744	58403		985.601	83185
988.244	58383		988.096	83336
990.744	58494		990.59	83364
993.243	58382		993.084	83411
995.741	58515		995.576	83390
998.238	58397		998.068	83399
1000.73	58414		1000.56	83491
1003.23	58326		1003.05	83666
1005.72	58160		1005.54	83881
1008.22	58197		1008.03	83748
1010.71	58391		1010.51	83939
1013.2	58197		1013	83910
1015.69	58344		1015.48	84306
1018.18	58298		1017.97	84261
1020.67	58173		1020.45	84429
1023.16	58145		1022.93	84680
1025.64	58164		1025.41	84934
1028.13	58146		1027.9	84903
1030.61	58133		1030.37	85286
1033.1	58126		1032.85	85320
1035.58	58240		1035.33	85267
1038.06	58221		1037.81	85525
1040.55	58093		1040.28	85656
1043.03	57912		1042.76	85740
1045.5	58052		1045.23	85937
1047.98	57769		1047.71	85845
1050.46	57966		1050.18	85727
1052.94	57962		1052.65	85670
1055.41	57946		1055.12	85528
1057.89	57955		1057.59	85224
1060.36	57911		1060.06	85212
1062.84	57516		1062.53	84941
1065.31	57896		1064.99	84725
1067.78	57718		1067.46	84432
1070.25	57703		1069.93	84198
1072.72	57676		1072.39	84224
1075.19	57533		1074.85	83958
1077.66	57605		1077.32	84077
1080.12	57502		1079.78	83883
1082.59	57519		1082.24	83803
1085.05	57505		1084.7	83895
1087.52	57328		1087.16	84062
1089.98	57297		1089.61	84079
1092.44	57324		1092.07	84032
1094.9	57380		1094.53	84086
1097.36	57405		1096.98	84105
1099.82	57380		1099.44	84125
1102.28	57254		1101.89	84151
1104.74	57256		1104.34	83907
1107.2	57032		1106.79	84058
1109.65	57059		1109.25	84009
1112.11	57156		1111.7	83867
1114.56	57297		1114.14	84089
1117.01	57358		1116.59	84146
1119.47	57291		1119.04	84120
1121.92	57209		1121.49	84460
1124.37	57275		1123.93	84257
1126.82	57195		1126.38	84758
1129.27	57042		1128.82	84975
1131.72	57252		1131.26	85055
1134.16	57106		1133.7	85442
1136.61	57214		1136.14	85875
1139.05	57128		1138.58	85867
1141.5	57046		1141.02	86124
1143.94	56874		1143.46	86357
1146.38	56814		1145.9	86428
1148.82	56852		1148.34	86652
1151.27	56803		1150.77	86819
1153.7	56961		1153.21	87192
1156.14	56923		1155.64	87043
1158.58	56886		1158.07	87172
1161.02	56814		1160.5	87054
1163.46	56995		1162.94	87217
1165.89	56974		1165.37	87157
1168.32	56868		1167.79	87021
1170.76	56726		1170.22	86990
1173.19	56812		1172.65	86475
1175.62	56816		1175.08	86446
1178.05	56634		1177.5	86122
1180.48	56637		1179.93	85995
1182.91	56843		1182.35	85633
1185.34	56704		1184.78	85559
1187.77	56597		1187.2	85307
1190.19	56772		1189.62	85440
1192.62	56721		1192.04	85169
1195.04	56753		1194.46	85066
1197.47	56760		1196.88	85334
1199.89	56641		1199.3	85059
1202.31	56553		1201.71	85364
1204.73	56326		1204.13	85664
1207.15	56399		1206.54	85911
1209.57	56643		1208.96	86218
1211.99	56738		1211.37	86181
1214.41	56580		1213.78	86380
1216.83	56358		1216.2	86699
1219.24	56605		1218.61	86705
1221.66	56642		1221.02	86756
1224.07	56615		1223.43	87082
1226.48	57002		1225.83	86991
1228.9	56897		1228.24	86899
1231.31	56863		1230.65	86703
1233.72	56869		1233.05	86765
1236.13	57322		1235.46	86771
1238.54	57471		1237.86	86862
1240.95	57281		1240.27	86497
1243.35	57280		1242.67	86765
1245.76	56884		1245.07	86970
1248.16	56887		1247.47	86671
1250.57	56744		1249.87	87058
1252.97	56670		1252.27	87039
1255.38	56623		1254.67	86925
1257.78	56598		1257.06	86978
1260.18	56568		1259.46	86918
1262.58	56345		1261.85	86824
1264.98	56436		1264.25	86748
1267.38	56258		1266.64	86398
1269.77	56196		1269.03	86335
1272.17	56002		1271.43	86056
1274.57	55973		1273.82	85872
1276.96	55943		1276.21	85877
1279.35	55894		1278.6	85459
1281.75	55764		1280.98	85403
1284.14	55898		1283.37	85201
1286.53	55823		1285.76	85234
1288.92	55728		1288.14	85177
1291.31	55909		1290.53	85440
1293.7	55732		1292.91	85349
1296.09	55756		1295.3	85457
1298.47	55711		1297.68	85591
1300.86	55683		1300.06	85607
1303.25	55852		1302.44	85720
1305.63	55760		1304.82	85878
1308.01	55728		1307.2	85987
1310.4	55709		1309.58	86187
1312.78	55724		1311.95	86336
1315.16	55679		1314.33	86340
1317.54	55877		1316.7	86415
1319.92	55961		1319.08	86668
1322.3	56033		1321.45	86743
1324.68	56293		1323.83	86821
1327.05	56670		1326.2	86886
1329.43	56962		1328.57	86762
1331.8	57124		1330.94	87047
1334.18	57257		1333.31	86769
1336.55	57287		1335.68	86915
1338.92	57014		1338.04	86779
1341.3	56936		1340.41	86768
1343.67	56681		1342.78	86810
1346.04	56515		1345.14	86755
1348.4	56275		1347.51	86944
1350.77	56082		1349.87	87000
1353.14	55979		1352.23	87267
1355.51	55897		1354.59	87398
1357.87	55961		1356.96	87372
1360.24	56094		1359.32	87571
1362.6	56047		1361.68	88019
1364.96	56184		1364.03	88161
1367.33	56318		1366.39	88819
1369.69	56177		1368.75	89183
1372.05	56157		1371.1	89870
1374.41	56145		1373.46	90266
1376.77	55826		1375.81	90872
1379.13	55899		1378.17	90787
1381.48	55701		1380.52	91543
1383.84	55529		1382.87	91966
1386.19	55354		1385.22	92177
1388.55	55480		1387.57	92196
1390.9	55487		1389.92	92249
1393.26	55397		1392.27	92251
1395.61	55291		1394.62	92096
1397.96	55560		1396.96	92171
1400.31	55442		1399.31	91741
1402.66	55706		1401.65	91613
1405.01	56119		1404	91518
1407.35	56286		1406.34	91258
1409.7	56362		1408.68	91161
1412.05	56711		1411.02	90999
1414.39	56429		1413.36	90611
1416.74	56579		1415.7	90422
1419.08	56142		1418.04	89932
1421.42	55815		1420.38	89687
1423.77	55775		1422.72	89642
1426.11	55264		1425.06	89326
1428.45	55208		1427.39	88999
1430.79	55213		1429.73	88713
1433.13	55118		1432.06	88749
1435.46	55137		1434.39	88279
1437.8	55078		1436.73	88173
1440.14	55236		1439.06	88353
1442.47	54916		1441.39	88390
1444.81	54948		1443.72	88287
1447.14	54909		1446.05	88499
1449.47	54943		1448.37	88565
1451.8	55058		1450.7	88902
1454.14	54785		1453.03	88886
1456.47	55059		1455.35	88838
1458.8	55003		1457.68	89062
1461.12	54989		1460	89463
1463.45	54967		1462.33	89472
1465.78	55037		1464.65	90393
1468.1	54574		1466.97	90131
1470.43	54628		1469.29	90107
1472.75	54589		1471.61	90378
1475.08	54849		1473.93	90959
1477.4	54748		1476.25	91253
1479.72	54657		1478.57	91933
1482.04	54560		1480.88	92112
1484.36	54721		1483.2	92452
1486.68	54954		1485.51	92158
1489	55135		1487.83	92375
1491.32	55136		1490.14	92928
1493.64	55484		1492.45	92944
1495.95	55615		1494.76	92722
1498.27	55847		1497.07	92819
1500.58	55755		1499.38	92424
1502.9	55805		1501.69	91823
1505.21	55491		1504	91700
1507.52	55502		1506.31	91234
1509.83	55193		1508.62	90938
1512.14	54920		1510.92	90811
1514.45	54826		1513.23	90432
1516.76	54603		1515.53	90205
1519.07	54346		1517.84	89831
1521.38	54407		1520.14	90152
1523.68	54413		1522.44	89892
1525.99	54476		1524.74	89978
1528.29	54308		1527.04	89904
1530.6	54281		1529.34	89827
1532.9	54512		1531.64	90346
1535.2	54308		1533.94	90632
1537.5	54375		1536.23	90738
1539.8	54396		1538.53	90979
1542.1	54278		1540.83	91467
1544.4	54401		1543.12	91508
1546.7	54373		1545.41	91247
1549	54394		1547.71	91644
1551.29	54507		1550	91560
1553.59	54784		1552.29	91332
1555.88	54489		1554.58	91035
1558.18	54730		1556.87	90997
1560.47	54645		1559.16	90609
1562.76	54763		1561.45	90387
1565.06	54920		1563.73	90128
1567.35	54699		1566.02	90173
1569.64	54540		1568.31	89612
1571.93	54526		1570.59	89373
1574.21	54356		1572.87	88989
1576.5	54164		1575.16	88897
1578.79	54336		1577.44	88283
1581.07	54091		1579.72	88019
1583.36	54077		1582	87725
1585.64	54039		1584.28	87371
1587.93	54337		1586.56	86955
1590.21	54021		1588.84	86499
1592.49	54144		1591.12	86275
1594.77	54285		1593.39	85887
1597.05	54272		1595.67	85499
1599.33	54130		1597.94	85150
1601.61	54254		1600.22	85077
1603.89	54351		1602.49	84666
1606.17	54243		1604.77	84442
1608.44	54026		1607.04	84153
1610.72	54028		1609.31	83903
1612.99	54002		1611.58	83970
1615.27	53905		1613.85	83642
1617.54	53717		1616.12	83572
1619.81	53895		1618.38	83561
1622.08	53751		1620.65	83290
1624.35	53622		1622.92	83269
1626.62	53538		1625.18	83002
1628.89	53312		1627.45	82831
1631.16	53314		1629.71	82743
1633.43	53340		1631.98	82471
1635.69	53201		1634.24	82399
1637.96	53361		1636.5	82216
1640.23	53194		1638.76	82321
1642.49	53119		1641.02	82114
1644.75	53119		1643.28	82126
1647.02	53013		1645.54	82107
1649.28	53127		1647.8	81945
1651.54	52934		1650.05	81985
1653.8	52974		1652.31	81959
1656.06	53045		1654.56	81809
1658.32	52880		1656.82	81831
1660.57	52878		1659.07	81805
1662.83	52955		1661.32	81940
1665.09	52940		1663.58	81894
1667.34	53056		1665.83	81909
1669.6	52952		1668.08	81909
1671.85	52969		1670.33	81913
1674.1	52986		1672.58	81798
1676.36	52818		1674.82	81754
1678.61	52815		1677.07	81795
1680.86	52845		1679.32	81798
1683.11	52774		1681.56	81669
1685.36	52663		1683.81	81697
1687.61	52873		1686.05	81605
1689.85	52729		1688.3	81623
1692.1	52672		1690.54	81421
1694.35	52602		1692.78	81522
1696.59	52604		1695.02	81560
1698.84	52513		1697.26	81577
1701.08	52615		1699.5	81556
1703.32	52641		1701.74	81502
1705.56	52616		1703.98	81533
1707.81	52615		1706.22	81533
1710.05	52501		1708.45	81340
1712.29	52645		1710.69	81399
1714.53	52614		1712.92	81384
1716.76	52536		1715.16	81412
1719	52581		1717.39	81447
1721.24	52544		1719.62	81533
1723.47	52586		1721.85	81298
1725.71	52451		1724.08	81258
1727.94	52429		1726.31	81335
1730.18	52525		1728.54	81228
1732.41	52454		1730.77	81239
1734.64	52365		1733	81195
1736.87	52535		1735.23	81171
1739.1	52457		1737.45	81173
1741.33	52487		1739.68	81281
1743.56	52442		1741.9	81118
1745.79	52528		1744.13	81222
1748.01	52470		1746.35	81171
1750.24	52401		1748.57	81098
1752.47	52422		1750.79	81175
1754.69	52268		1753.01	81087
1756.92	52372		1755.23	81191
1759.14	52322		1757.45	81093
1761.36	52320		1759.67	81123
1763.58	52100		1761.89	81148
1765.8	52360		1764.11	81110
1768.02	52333		1766.32	81076
1770.24	52257		1768.54	81261
1772.46	52286		1770.75	81093
1774.68	52383		1772.97	81279
1776.9	52305		1775.18	81207
1779.11	52218		1777.39	81088
1781.33	52208		1779.6	81113
1783.54	52110		1781.81	81250
1785.76	52238		1784.02	81109
1787.97	52206		1786.23	81232
1790.18	52096		1788.44	81268
1792.4	52198		1790.65	81267
1794.61	52165		1792.86	81134
1796.82	52172		1795.06	81249
1799.03	52211		1797.27	81146
1801.23	52188		1799.47	81169
			1801.68	81144
